# Supplementary material for: Activation of Akt–mTORC1 signalling reverts cancer‐dependent muscle wasting
Source: J Cachexia Sarcopenia Muscle. 2021 Nov 6;13(1):648–61. doi: 10.1002/jcsm.12854 (PMC8818597; doi:10.1002/jcsm.12854)
Supplement: Supplementary file 2 — Table S1. RNAseq results contain expression values as well as statistical tests (pairwise comparison and two‐way ANOVA results). A description of the column headers is available as well as a representation of the hierarchical clustering shown in Figure 5b. [file JCSM-13-648-s002.xlsx]

## Sheet: SupplTable01
Raptor Sham 1	Raptor Sham 2	Raptor Sham 3	Raptor C26 1	Raptor C26 2	Raptor C26 3	Wt Sham 1	Wt Sham 2	Wt Sham 3	Wt C26 1	Wt C26 2	Wt C26 3	Akt Sham 1	Akt Sham 2	Akt Sham 3	Akt C26 1	Akt C26 2	Akt C26 3	-Log p-value Raptor C26_Raptor Sham	q-value Raptor C26_Raptor Sham	log2FC Raptor C26_Raptor Sham	Test statistic Raptor C26_Raptor Sham	-Log p-value Wt C26_Wt Sham	q-value Wt C26_Wt Sham	log2FC Wt C26_Wt Sham	Test statistic Wt C26_Wt Sham	-Log p-value Akt C26_Akt Sham	q-value Akt C26_Akt Sham	log2FC Akt C26_Akt Sham	Test statistic Akt C26_Akt Sham	-Log p-value Raptor Sham_Wt Sham	q-value Raptor Sham_Wt Sham	log2FC Raptor Sham_Wt Sham	-Log p-value Akt Sham_Wt Sham	q-value Akt Sham_Wt Sham	log2FC Akt Sham_Wt Sham	-Log p-value Raptor C26_Wt C26	q-value Raptor C26_Wt C26	log2FC Raptor C26_Wt C26	-Log p-value Akt C26_Wt C26	q-value Akt C26_Wt C26	log2FC Akt C26_Wt C26	ENSEMBL	Gene Name	C: GOBP name	C: GOMF name	C: GOCC name	Uniprot ID	-Log Two-way ANOVA p value Genotype (Raptor WT)	-Log Two-way ANOVA p value Treatment (Raptor WT)
-4.05889	-4.05889	NaN	-2.47393	-1.2863	-2.12029	NaN	NaN	NaN	-2.47393	-2.94342	-4.32193	NaN	-3.18442	-4.05889	-3.18442	-1.73697	-3.8365	1.71863	0.0359405	2.09872	3.78481	0	0.982491	NaN	0	0.322288	0.70197	0.702362	0.728054	NaN	1	0	NaN	1	0	0.91429	0.663312	1.28625	0.146128	0.772599	0.327128	ENSMUSG00000006642	Tcf23	anatomical structure development;cell differentiation;cellular developmental process;cellular process;developmental process;muscle organ development;muscle structure development;organ development		cell part;intracellular membrane-bounded organelle;intracellular organelle;intracellular part;membrane-bounded organelle;nucleus;organelle	Q9JLR5	0.310365	1.04084
-3.64386	-3.47393	NaN	1.75275	1.40599	1.56071	NaN	NaN	NaN	1.02148	1.87184	-0.761213	NaN	NaN	NaN	0.321928	-1.55639	-0.358454	4.31233	0.0445714	5.13205	21.0214	0	0.98187	NaN	0	0	0.99588	NaN	0	NaN	1	0	NaN	1	0	0.478704	0.762935	0.862449	0.582587	0.288812	-1.24168	ENSMUSG00000021922	Itih4	acute inflammatory response;acute-phase response;amine metabolic process;aminoglycan metabolic process;carbohydrate metabolic process;defense response;glycosaminoglycan metabolic process;hyaluronan metabolic process;inflammatory response;macromolecule metabolic process;metabolic process;nitrogen compound metabolic process;polysaccharide metabolic process;primary metabolic process;response to chem…	endopeptidase inhibitor activity;endopeptidase regulator activity;enzyme inhibitor activity;enzyme regulator activity;peptidase inhibitor activity;peptidase regulator activity;serine-type endopeptidase inhibitor activity	blood microparticle;cell part;cytoplasm;extracellular membrane-bounded organelle;extracellular organelle;extracellular region part;extracellular vesicular exosome;intracellular part;membrane;membrane-bounded organelle;membrane-bounded vesicle;organelle;plasma membrane;vesicle	A6X935	0.783175	2.41019
NaN	NaN	NaN	-1.25154	0.0426443	0.505891	NaN	NaN	NaN	-0.251539	-0.136062	-2.47393	-0.785875	NaN	NaN	-0.785875	-1.25154	-1.02915	0	0.994782	NaN	0	0	0.986108	NaN	0	0	0.997372	-0.236312	0	NaN	1	0	NaN	1	0	0.31873	0.835094	0.719509	0.0297641	0.943272	-0.068343	ENSMUSG00000023993	Treml1	biological regulation;calcium-mediated signaling;cell activation;cellular process;cellular response to stimulus;intracellular signal transduction;negative regulation of biological process;negative regulation of cell communication;negative regulation of cellular process;negative regulation of response to stimulus;negative regulation of signal transduction;negative regulation of signaling;platelet …	receptor activity	cell part;cell surface;cytoplasmic membrane-bounded vesicle;cytoplasmic part;cytoplasmic vesicle;integral to membrane;intracellular membrane-bounded organelle;intracellular organelle;intracellular part;intrinsic to membrane;membrane;membrane part;membrane-bounded organelle;membrane-bounded vesicle;organelle;plasma membrane;platelet alpha granule;stored secretory granule;vesicle	Q8K558	0.31873	0
NaN	NaN	-4.05889	NaN	0.910733	0.895303	NaN	NaN	NaN	1.35614	0.641546	-0.836501	0.238787	NaN	-4.05889	-1.18442	NaN	-0.434403	0	0.991822	4.96191	0	0	0.985022	NaN	0	0.177859	0.8161	1.10064	0.482458	NaN	1	0	NaN	1	0	0.236769	0.874821	0.515955	0.573928	0.295831	-1.19648	ENSMUSG00000030159	Clec1b	anatomical structure formation involved in morphogenesis;biological regulation;cell differentiation;cell surface receptor linked signaling pathway;cellular developmental process;cellular process;cellular response to stimulus;developmental process;myeloid cell differentiation;platelet formation;regulation of biological process;regulation of cellular process;response to stimulus;signal transduction	binding;carbohydrate binding;molecular transducer activity;receptor activity;signal transducer activity;signaling receptor activity;transmembrane signaling receptor activity	cell part;integral to membrane;integral to plasma membrane;intrinsic to membrane;intrinsic to plasma membrane;membrane part;plasma membrane part	Q9JL99	0.470032	1.20159
-1.32193	-0.415038	-1.2863	-2.64386	-3.64386	NaN	-3.64386	-2.94342	-0.810966	NaN	NaN	NaN	0.0143553	0.863939	0.992768	0.910733	1.16992	1.1177	1.55218	0.0428061	-2.1361	-3.3678	0	0.969063	NaN	0	0.628454	0.539779	0.44243	1.06107	0.741724	0.567597	1.45832	1.56908	0.124839	3.08977	NaN	1	0	NaN	1	0	ENSMUSG00000038319	Kcnh2				A0A0R4J1K0	0.287935	0.674505
-1.73697	-0.340075	-0.37707	-2.73697	NaN	-2.8365	-1.21759	-1.02915	-1.12029	NaN	NaN	NaN	-2.8365	-2.94342	-2.73697	-2.8365	-2.73697	-2.55639	1.34354	0.0569155	-1.9687	-2.83476	0	0.978004	NaN	0	0.565347	0.72775	0.129008	0.640678	0.262212	0.826264	0.304307	4.53926	0.0518462	-1.71662	NaN	1	0	NaN	1	0	ENSMUSG00000042436	Mfap4	biological adhesion;biological regulation;cell adhesion;cellular component assembly;cellular component assembly at cellular level;cellular component organization;cellular component organization at cellular level;cellular component organization or biogenesis;cellular component organization or biogenesis at cellular level;cellular process;cellular response to abiotic stimulus;cellular response to l…		elastic fiber;extracellular matrix part;extracellular membrane-bounded organelle;extracellular organelle;extracellular region;extracellular region part;extracellular vesicular exosome;fibril;membrane-bounded organelle;membrane-bounded vesicle;microfibril;organelle;vesicle	Q9D1H9	0.510387	1.76239
-3.05889	-1.4344	-3.05889	NaN	NaN	NaN	-1.152	-1.05889	-2.05889	NaN	NaN	NaN	0.298658	-0.68966	-0.168123	-2.25154	-1.55639	-1.32193	0	0.997576	NaN	0	0	0.979979	NaN	0	1.72493	0.187583	-1.52358	-3.05181	0.805059	0.557241	-1.09413	1.35091	0.165709	1.23689	NaN	1	0	NaN	1	0	ENSMUSG00000046500	Fam19a4	biological regulation;cellular chemical homeostasis;cellular homeostasis;cellular ion homeostasis;cellular process;chemical homeostasis;homeostatic process;ion homeostasis;regulation of biological process;regulation of biological quality;regulation of membrane potential;regulation of multicellular organismal process;regulation of neurological system process;regulation of sensory perception;regula…		extracellular region	Q7TPG5	0.805059	0
NaN	-2.73697	0.0426443	-3.8365	NaN	NaN	-2.25154	-2.47393	-3.8365	NaN	NaN	NaN	-1.94342	-2.39593	-0.200913	-1.94342	-2.25154	-2.64386	0	0.999037	-2.48934	0	0	0.974619	NaN	0	0.475365	0.58685	-0.766185	-0.958747	0.517318	0.655745	1.50683	0.738372	0.313411	1.34057	NaN	1	0	NaN	1	0	ENSMUSG00000050447	Lypd6			extracellular region	Q8BPP5	0.179054	0.328732
-4.64386	NaN	NaN	-1.73697	-4.64386	-1.64386	NaN	NaN	NaN	-2.64386	-2.47393	-3.18442	NaN	NaN	NaN	-2.73697	-2.64386	-4.32193	0	0.996993	1.96896	0	0	0.975411	NaN	0	0	0.990237	NaN	0	NaN	1	0	NaN	1	0	0.0309202	0.979249	0.0925114	0.32824	0.552812	-0.466846	ENSMUSG00000060131	Atp8b4	biological regulation;cellular component organization;cellular component organization at cellular level;cellular component organization or biogenesis;cellular component organization or biogenesis at cellular level;cellular membrane organization;cellular process;establishment of localization;Golgi organization;lipid translocation;lipid transport;membrane organization;organelle organization;organic…	adenyl nucleotide binding;adenyl ribonucleotide binding;ATP binding;ATPase activity;ATPase activity, coupled;ATPase activity, coupled to movement of substances;binding;catalytic activity;cation binding;hydrolase activity;hydrolase activity, acting on acid anhydrides;hydrolase activity, acting on acid anhydrides, in phosphorus-containing anhydrides;ion binding;lipid transporter activity;magnesium …	cell part;cytoplasmic part;Golgi apparatus;integral to membrane;intracellular membrane-bounded organelle;intracellular organelle;intracellular part;intrinsic to membrane;membrane;membrane part;membrane-bounded organelle;organelle;plasma membrane	A2ANX2	0.13203	0.522463
-6.64386	-1.94342	-0.0144996	NaN	-2.8365	-3.8365	-2.12029	-0.454032	-4.64386	NaN	NaN	NaN	-3.47393	-0.473931	-2.73697	-3.47393	-3.18442	NaN	0.0621307	0.906286	-0.469244	-0.17583	0	0.996243	NaN	0	0.380662	0.64036	-1.1009	-0.866689	0.0696602	0.936087	-0.461197	0.0398662	0.945791	0.177785	NaN	1	0	NaN	1	0	ENSMUSG00000066842	Hmcn1		binding;calcium ion binding;cation binding;ion binding;metal ion binding	basement membrane;cell cortex;cell junction;cell part;cytoplasmic part;extracellular matrix part;extracellular membrane-bounded organelle;extracellular organelle;extracellular region;extracellular region part;extracellular vesicular exosome;intracellular part;membrane-bounded organelle;membrane-bounded vesicle;organelle;vesicle	D3YXG0	0.11275	0.108391
-1.21759	-0.514573	NaN	NaN	NaN	0.9855	NaN	NaN	NaN	-1.25154	0.903038	0.201634	NaN	1.12433	2.68257	NaN	1.37295	NaN	0	0.986085	1.85158	0	0	1	NaN	0	0	0.985362	-0.530499	0	NaN	1	0	NaN	1	0	NaN	1	0	NaN	1	0	ENSMUSG00000095247	Ccl27	cell chemotaxis;cell migration;cell motility;cellular component movement;cellular process;cellular response to chemical stimulus;cellular response to stimulus;chemotaxis;immune response;immune system process;locomotion;response to chemical stimulus;response to external stimulus;response to stimulus;taxis		cell part;extracellular region part;extracellular space;intracellular membrane-bounded organelle;intracellular organelle;intracellular part;membrane-bounded organelle;nucleus;organelle	Q9Z1X0	0.0697681	0.4042
4.0045	4.51033	4.40122	4.08151	4.44692	4.04963	4.51412	4.27798	4.91648	4.68594	4.81096	4.17473	4.29278	4.53792	4.30451	4.27128	4.06091	4.1375	0.219902	0.764667	-0.112664	-0.375978	0.0151464	0.987481	-0.0123202	-0.0333453	1.03402	0.51994	-0.221839	-1.10504	0.474191	0.749606	-0.264177	0.398749	0.660756	-0.191125	0.716254	0.729612	-0.364522	0.916743	0.237461	-0.400644	ENSMUSG00000015755	Tab2	anatomical structure development;biological regulation;developmental process;heart development;organ development;positive regulation of biological process;positive regulation of catalytic activity;positive regulation of cell communication;positive regulation of cellular process;positive regulation of I-kappaB kinase/NF-kappaB cascade;positive regulation of intracellular protein kinase cascade;pos…	binding;cation binding;ion binding;K63-linked polyubiquitin binding;metal ion binding;polyubiquitin binding;protein binding;small conjugating protein binding;transition metal ion binding;ubiquitin binding;zinc ion binding	cell part;cytoplasmic part;cytosol;intracellular organelle part;intracellular part;nuclear part;nucleoplasm;organelle part	Q99K90	1.01004	0.143225
1.58976	0.669027	1.03562	2.5656	1.95233	2.3978	2.27202	1.52607	2.03914	2.79077	2.90689	2.88362	0.871844	0.411426	1.0072	2.04264	1.97453	1.77821	1.69005	0.0445255	1.20711	2.8456	1.82762	0.075852	0.914684	2.83026	2.39259	0.129561	1.16831	3.93408	1.14983	0.491204	-0.847605	1.8467	0.124986	-1.18226	1.3894	0.651694	-0.555183	3.36317	0.0260246	-0.928634	ENSMUSG00000099632	2900093K20Rik				-	2.13329	3.185
4.0018	4.21956	4.4363	5.16872	5.61117	5.80168	4.03122	3.62877	3.94767	5.06652	5.61412	4.50779	3.86888	3.87873	3.82375	3.65306	3.61471	3.87086	2.35668	0.0277219	1.30797	4.0175	1.59953	0.0789534	1.19359	2.6998	0.819262	0.658673	-0.144244	-0.794561	0.932804	0.606665	0.349998	0.0329991	0.967971	-0.0120998	0.555724	0.758713	0.464378	1.82849	0.0429964	-1.34994	ENSMUSG00000003234	Abcf3	defense response;defense response to virus;immune effector process;immune system process;multi-organism process;response to biotic stimulus;response to other organism;response to stimulus;response to stress;response to virus	adenyl nucleotide binding;adenyl ribonucleotide binding;ATP binding;ATPase activity;binding;catalytic activity;hydrolase activity;hydrolase activity, acting on acid anhydrides;hydrolase activity, acting on acid anhydrides, in phosphorus-containing anhydrides;nucleoside-triphosphatase activity;nucleotide binding;purine nucleotide binding;purine ribonucleoside triphosphate binding;purine ribonucleo…	cell part;membrane	Q8K268	1.08562	3.54065
0.0143553	0.790772	0.0426443	-1.94342	-0.136062	-1.94342	-1.73697	-1.78588	-1.21759	-2.47393	1.27501	-1.88897	-2.25154	-2.73697	-0.0291463	1.19535	2.79909	1.75275	1.1675	0.0773837	-1.62356	-2.15356	0.177472	0.740154	0.550847	0.43083	1.69997	0.160374	3.58828	3.39485	2.40017	0.336839	1.86273	0.0367007	0.950962	-0.0924061	0.0841892	0.948598	-0.311667	1.10277	0.0847942	2.94503	ENSMUSG00000033799	Fam208b			cell part;cytoplasm;intracellular membrane-bounded organelle;intracellular organelle;intracellular organelle part;intracellular part;membrane-bounded organelle;nuclear part;nucleoplasm;nucleus;organelle;organelle part	Q5DTT3	0.548141	0.347689
-0.535332	-0.888969	-0.340075	0.0143553	0.432959	-0.736966	-0.268817	-0.666576	-0.340075	-0.104697	0.137504	-0.434403	0.641546	-0.0291463	-0.535332	2.22959	2.45418	2.75489	0.579408	0.332561	0.491575	1.02824	0.63757	0.422648	0.291291	0.951725	2.55736	0.09232	2.45386	5.18495	0.332548	0.826391	-0.162969	0.55108	0.48247	0.450845	0.0331308	0.980705	0.0373153	3.50311	0.0140741	2.61342	ENSMUSG00000055978	Fut2	alcohol catabolic process;alcohol metabolic process;carbohydrate catabolic process;carbohydrate metabolic process;catabolic process;cellular carbohydrate catabolic process;cellular carbohydrate metabolic process;cellular macromolecule metabolic process;cellular metabolic process;cellular process;cellular protein metabolic process;fucose catabolic process;fucose metabolic process;glycosylation;hex…	alpha(1,2)-fucosyltransferase activity;catalytic activity;fucosyltransferase activity;galactoside 2-alpha-L-fucosyltransferase activity;transferase activity;transferase activity, transferring glycosyl groups;transferase activity, transferring hexosyl groups	cell part;cytoplasmic part;extracellular membrane-bounded organelle;extracellular organelle;extracellular region part;extracellular vesicular exosome;Golgi apparatus part;Golgi cisterna membrane;Golgi membrane;integral to membrane;intracellular organelle part;intracellular part;intrinsic to membrane;membrane;membrane part;membrane-bounded organelle;membrane-bounded vesicle;organelle;organelle mem…	Q9JL27	0.109106	0.972432
0.584962	0.847997	0.807355	0.887525	1.1177	1.34483	0.111031	-0.68966	0.632268	0.565597	0.678072	-0.621488	0.454176	-0.577767	1.19535	0.0565835	0.378512	-0.621488	1.12033	0.18116	0.369912	1.44907	0.122244	0.834665	0.189514	0.284459	0.285502	0.745786	-0.419383	-0.605502	0.862427	0.564519	0.728892	0.204098	0.760381	0.339372	0.976919	0.66348	0.909289	0.204222	0.709711	-0.269525	ENSMUSG00000031802	Phxr4				-	1.62796	0.433467
1.70044	1.45418	1.45943	0.0976109	-0.0588937	-0.37707	0.62293	0.831877	1.08406	-0.454032	-0.395929	0.189034	1.58976	1.26903	1.43296	-0.836501	-1.12029	-1.39593	3.28656	0.0222974	-1.6508	-6.31144	1.91735	0.0676646	-1.0666	-3.09308	3.78251	0.02325	-2.54816	-8.90467	1.94261	0.452638	0.691725	1.64277	0.175925	0.584295	0.162814	0.93047	0.107525	1.57795	0.0660707	-0.897266	ENSMUSG00000034205	Loxl2	anatomical structure formation involved in morphogenesis;anatomical structure morphogenesis;angiogenesis;biological regulation;biosynthetic process;cell migration;cell morphogenesis;cell morphogenesis involved in differentiation;cell motility;cell proliferation;cellular biosynthetic process;cellular component morphogenesis;cellular component movement;cellular component organization;cellular compo…	binding;carbohydrate binding;cargo receptor activity;catalytic activity;cation binding;chromatin binding;copper ion binding;histone binding;ion binding;metal ion binding;methylated histone residue binding;oligosaccharide binding;oxidoreductase activity;oxidoreductase activity, acting on the CH-NH2 group of donors;oxidoreductase activity, acting on the CH-NH2 group of donors, oxygen as acceptor;pr…	basement membrane;cell part;chromosome;extracellular matrix part;extracellular region part;extracellular space;intracellular membrane-bounded organelle;intracellular non-membrane-bounded organelle;intracellular organelle;intracellular organelle part;intracellular part;membrane;membrane-bounded organelle;non-membrane-bounded organelle;nuclear part;nucleoplasm;nucleus;organelle;organelle part	P58022	1.58406	4.82457
2.78241	2.49825	2.5008	2.78031	2.95977	2.6017	2.6893	2.59216	2.83794	3.27053	3.33199	2.41414	2.75916	2.97085	2.73118	2.49057	2.28688	2.18587	0.597178	0.472675	0.186772	0.778486	0.418004	0.54157	0.299085	0.738957	1.88334	0.242347	-0.499292	-2.29793	0.403417	0.83376	-0.112646	0.474751	0.703919	0.113931	0.289867	0.873125	-0.22496	1.0387	0.14815	-0.684446	ENSMUSG00000041124	Msantd4			cell part;intracellular membrane-bounded organelle;intracellular organelle;intracellular part;membrane-bounded organelle;nucleus;organelle	Q91YU3	0.464064	0.731894
3.03738	3.23419	3.28096	3.849	4.09592	4.14405	2.80735	2.93734	3.05658	3.45549	4.02857	3.43429	2.54844	2.10434	2.6893	2.31904	2.42492	2.13422	2.69725	0.0292694	0.845479	3.87851	1.56435	0.0972777	0.705691	2.29468	0.324608	0.782863	-0.15463	-0.522991	1.13591	0.614257	0.250417	1.20075	0.254726	-0.486403	0.842289	0.711997	0.390205	2.49928	0.0280028	-1.34672	ENSMUSG00000028729	Ebna1bp2	cellular macromolecule metabolic process;cellular metabolic process;cellular nitrogen compound metabolic process;cellular process;chromosome segregation;macromolecule metabolic process;metabolic process;ncRNA metabolic process;ncRNA processing;nitrogen compound metabolic process;nucleic acid metabolic process;nucleobase-containing compound metabolic process;primary metabolic process;RNA metabolic…		cell part;intracellular membrane-bounded organelle;intracellular non-membrane-bounded organelle;intracellular organelle;intracellular organelle part;intracellular part;membrane-bounded organelle;non-membrane-bounded organelle;nuclear part;nucleolus;nucleus;organelle;organelle part	Q9D903	1.55632	3.72451
6.91827	6.92457	6.70321	7.15056	6.92541	7.16752	7.20418	6.75876	6.808	6.47865	6.52388	6.91037	6.55167	6.363	6.59679	6.56148	6.3733	6.74335	1.02296	0.288658	0.232477	1.12476	0.658802	0.416146	-0.286013	-0.964364	0.162411	0.907347	0.0555603	0.243037	0.179661	0.904347	-0.0749605	1.24653	0.265812	-0.419828	1.31733	0.666506	0.443529	0.170234	0.813646	-0.0782549	ENSMUSG00000059278	Naa38	biological regulation;negative regulation of apoptosis;negative regulation of biological process;negative regulation of cell death;negative regulation of cellular process;negative regulation of programmed cell death;regulation of apoptosis;regulation of biological process;regulation of cell death;regulation of cellular process;regulation of programmed cell death		cell part;cytoplasm;cytoplasmic part;intracellular membrane-bounded organelle;intracellular organelle;intracellular organelle part;intracellular part;macromolecular complex;membrane-bounded organelle;NatC complex;N-terminal protein acetyltransferase complex;nuclear part;nucleoplasm;nucleus;organelle;organelle part;polysome;protein acetyltransferase complex;protein complex;ribonucleoprotein complex	Q9D2U5	0.860126	0.0878576
3.62176	2.96162	4.10182	3.51223	4.31034	3.62644	2.63923	3.21723	2.62293	4.11187	4.03738	2.80116	3.34908	3.74093	3.9222	2.65764	2.78031	3.2854	0.242783	0.674768	0.254602	0.495405	0.81504	0.221212	0.823671	1.4506	1.3904	0.26318	-0.762952	-2.14347	0.89272	0.553781	0.735269	1.5102	0.164066	0.844271	0.123304	0.938072	0.1662	0.728867	0.239606	-0.742351	ENSMUSG00000049957	Ccdc137			cell part;intracellular non-membrane-bounded organelle;intracellular organelle;intracellular organelle part;intracellular part;non-membrane-bounded organelle;nuclear part;nucleolus;organelle;organelle part	Q8R0K4	0.728245	0.911563
0.918386	1.36177	-0.340075	0.176323	2.12102	1.18269	-0.761213	-0.268817	-0.104697	0.263034	0	0.367371	0.695994	-0.304006	-3.32193	0.739848	-0.862496	0.321928	0.271159	0.597935	0.513317	0.598029	1.22562	0.148731	0.588378	1.80752	0.330548	0.680796	1.04307	0.745319	0.872855	0.541475	1.02494	0.186804	0.762408	-0.598404	0.764096	0.687367	0.949875	0.105236	0.841394	-0.143709	ENSMUSG00000036120	Rfxank	biological regulation;biosynthetic process;cellular biosynthetic process;cellular macromolecule biosynthetic process;cellular macromolecule metabolic process;cellular metabolic process;cellular nitrogen compound metabolic process;cellular process;cellular response to stimulus;intracellular signal transduction;macromolecule biosynthetic process;macromolecule metabolic process;metabolic process;nit…	binding;DNA binding;enzyme binding;histone deacetylase binding;nucleic acid binding;protein binding;protein binding transcription factor activity;transcription cofactor activity;transcription factor binding transcription factor activity	cell part;cytoplasm;extracellular region part;intercellular bridge;intracellular membrane-bounded organelle;intracellular organelle;intracellular organelle part;intracellular part;membrane-bounded organelle;nuclear part;nucleoplasm;nucleus;organelle;organelle part	Q9Z205	1.42982	0.69625
1.24489	1.84398	1.65992	2.60881	2.73118	3.38128	1.46467	1.51602	1.42761	2.9241	3.17792	2.04614	1.02148	1.18269	1.25701	1.8679	1.72247	1.8953	1.94637	0.0347075	1.32416	3.32633	1.65277	0.0762697	1.24662	2.80877	2.81212	0.146931	0.674827	3.59332	0.25141	0.868241	0.113502	1.88459	0.227939	-0.315702	0.17287	0.916946	0.191039	1.20192	0.102144	-0.887498	ENSMUSG00000024561	Mbd1				A0A0R4J159	0.282177	3.31717
-0.104697	0.85599	0.831877	1.31034	1.81558	1.70487	1.02857	0.111031	0.757023	1.51096	1.36177	1.07724	0.189034	-0.0740006	0.9855	0.739848	0.799087	0.85599	1.43253	0.0619343	1.08254	2.39769	1.07096	0.167421	0.68445	1.70945	0.603489	0.552208	0.431464	1.02663	0.0890559	0.933355	-0.104485	0.251146	0.732433	-0.265363	0.66842	0.762049	0.293605	1.77055	0.0794482	-0.518349	ENSMUSG00000025925	Terf1	anatomical structure homeostasis;biological regulation;biosynthetic process;cell cycle checkpoint;cell cycle phase;cell cycle process;cell division;cellular biosynthetic process;cellular component assembly;cellular component organization;cellular component organization at cellular level;cellular component organization or biogenesis;cellular component organization or biogenesis at cellular level;c…	binding;chromatin binding;cytoskeletal protein binding;DNA bending activity;DNA binding;double-stranded DNA binding;double-stranded telomeric DNA binding;identical protein binding;microtubule binding;nucleic acid binding;protein binding;protein dimerization activity;protein heterodimerization activity;protein homodimerization activity;sequence-specific DNA binding;structure-specific DNA binding;t…	cell part;chromosomal part;chromosome, telomeric region;cytoplasm;cytoskeletal part;intracellular membrane-bounded organelle;intracellular non-membrane-bounded organelle;intracellular organelle;intracellular organelle part;intracellular part;macromolecular complex;membrane-bounded organelle;non-membrane-bounded organelle;nuclear chromosome part;nuclear chromosome, telomeric region;nuclear part;nu…	P70371	0.159109	2.29431
0.722466	1.04264	0.963474	0.321928	0.879706	0.176323	0.910733	0.823749	0.831877	1.54597	1.26303	0.782409	1.23266	1.01436	0.695994	1.41684	1.33914	1.48543	0.893218	0.208998	-0.450209	-1.34396	0.692901	0.370307	0.341684	1.05267	1.25818	0.357922	0.432798	1.6554	0.208969	0.912723	0.054075	0.326044	0.747149	0.12555	1.1221	0.667274	-0.737818	0.40495	0.564951	0.216664	ENSMUSG00000022299	Slc25a32	establishment of localization;transport		cell part;cytoplasmic part;integral to membrane;intracellular membrane-bounded organelle;intracellular organelle;intracellular organelle part;intracellular part;intrinsic to membrane;membrane;membrane part;membrane-bounded organelle;mitochondrial inner membrane;mitochondrial membrane;mitochondrial part;mitochondrion;organelle;organelle inner membrane;organelle membrane;organelle part	Q8BMG8	1.1639	0.126644
3.77189	3.24945	3.32481	3.89821	4.48929	4.44559	3.28983	3.38543	3.63575	4.43563	5.02945	4.28762	2	2.73118	2.21101	3.24031	3.20945	3.42895	1.52768	0.0636716	0.828982	2.36521	2.00086	0.0626159	1.14723	3.28688	1.89671	0.191851	0.97884	2.98567	0.0202138	0.978425	0.0117073	2.02113	0.115625	-1.12294	0.44526	0.817688	-0.306538	2.25988	0.0320318	-1.29133	ENSMUSG00000047446	Arl4a	biological regulation;brown fat cell differentiation;cell differentiation;cellular developmental process;cellular process;cellular response to stimulus;developmental process;fat cell differentiation;intracellular signal transduction;metabolic process;regulation of biological process;regulation of cellular process;response to stimulus;signal transduction;small GTPase mediated signal transduction	binding;catalytic activity;GTP binding;GTPase activity;guanyl nucleotide binding;guanyl ribonucleotide binding;hydrolase activity;hydrolase activity, acting on acid anhydrides;hydrolase activity, acting on acid anhydrides, in phosphorus-containing anhydrides;nucleoside-triphosphatase activity;nucleotide binding;purine nucleotide binding;purine ribonucleoside triphosphate binding;purine ribonucleo…	cell part;cytoplasm;intracellular membrane-bounded organelle;intracellular non-membrane-bounded organelle;intracellular organelle;intracellular organelle part;intracellular part;membrane;membrane-bounded organelle;non-membrane-bounded organelle;nuclear part;nucleolus;nucleus;organelle;organelle part;plasma membrane	P61213	0.368447	3.28963
2.20477	1.90304	2.26003	2.40871	2.59694	2.65076	2.16992	0.807355	1.3505	1.65992	2.71809	2.65764	1.45418	1.87184	1.73118	2.26604	2.40054	2.01436	1.49489	0.107347	0.429527	1.84339	0.795739	0.222197	0.902625	1.44658	1.50032	0.279262	0.541242	2.02771	0.760495	0.59992	0.680018	0.229833	0.753442	0.243142	0.231325	0.89428	0.20692	0.119264	0.832458	-0.118241	ENSMUSG00000024220	Zfp523	biological regulation;biosynthetic process;cellular biosynthetic process;cellular macromolecule biosynthetic process;cellular macromolecule metabolic process;cellular metabolic process;cellular nitrogen compound metabolic process;cellular process;macromolecule biosynthetic process;macromolecule metabolic process;metabolic process;nitrogen compound metabolic process;nucleic acid metabolic process;…	binding;cation binding;DNA binding;ion binding;metal ion binding;nucleic acid binding	cell part;intracellular membrane-bounded organelle;intracellular organelle;intracellular part;membrane-bounded organelle;nucleus;organelle	Q8BMU0	0.855448	1.40828
-3.64386	NaN	-1.35845	-1.73697	-1.59946	-2	-2.73697	-2.39593	-3.05889	-1.94342	-3.05889	-2.32193	-3.8365	-3.32193	-2.73697	-2.55639	-1.152	-1.51457	0.332539	0.507984	0.722346	0.74845	0.311283	0.627833	0.289183	0.603298	1.37862	0.224614	1.55748	2.48276	0.090129	0.925602	0.229441	0.697993	0.387215	-0.567869	0.887426	0.687119	0.662604	0.586121	0.321384	0.700423	ENSMUSG00000097164	Cep83os				-	0.570277	0.584548
3.90881	3.90785	3.81352	3.852	4.01881	3.9542	3.54473	3.81558	3.99005	3.96717	3.87086	3.99277	3.77294	3.67129	3.83794	3.65535	3.51349	3.84599	0.487973	0.738476	0.0649391	0.411166	0.522267	0.578059	0.160147	0.682166	0.341926	0.826593	-0.0891145	-0.428752	0.28168	0.871264	0.0932782	0.0567664	0.950967	-0.0227257	0.0104032	0.990667	-0.00192928	1.23734	0.230289	-0.271987	ENSMUSG00000025525	Apool			cell part;cytoplasmic part;integral to membrane;intracellular membrane-bounded organelle;intracellular organelle;intracellular organelle part;intracellular part;intrinsic to membrane;membrane;membrane part;membrane-bounded organelle;mitochondrial inner membrane;mitochondrial membrane;mitochondrial part;mitochondrion;organelle;organelle inner membrane;organelle membrane;organelle part	Q78IK4	0.259013	0.786569
-0.971431	-0.0144996	-0.761213	-0.104697	-0.621488	-0.0892673	-0.358454	-1.4344	0.454176	-1.08927	-0.535332	-0.810966	-0.0588937	-0.0740006	-0.321928	0.0565835	0.495695	-0.120294	0.38575	0.520715	0.310563	0.707502	0.254897	0.666124	-0.365628	-0.545839	0.66316	0.576961	0.295602	0.978834	0.0774119	0.937011	-0.136154	0.205682	0.762536	0.29462	1.07113	0.672693	0.540037	1.76759	0.0528313	0.95585	ENSMUSG00000030872	Gga2	cellular process;establishment of localization;establishment of localization in cell;establishment of protein localization;intracellular protein transport;intracellular transport;protein transport;transport;vesicle-mediated transport	ADP-ribosylation factor binding;binding;enzyme binding;GTPase binding;protein binding;small GTPase binding	AP-type membrane coat adaptor complex;cell part;clathrin adaptor complex;clathrin-coated vesicle;coated vesicle;cytoplasmic membrane-bounded vesicle;cytoplasmic part;cytoplasmic vesicle;endosomal part;endosome membrane;Golgi apparatus;Golgi apparatus part;intracellular membrane-bounded organelle;intracellular organelle;intracellular organelle part;intracellular part;macromolecular complex;membran…	Q6P5E6	0.252334	0.0287925
4.62293	4.9514	4.55582	4.03298	4.19692	3.95047	4.72083	4.49185	4.63169	3.73769	4.13504	4.12019	4.87922	4.89045	4.68257	4.66107	5.19417	5.10643	1.99036	0.05	-0.649925	-2.68487	1.87159	0.0854601	-0.61715	-2.50747	0.403578	0.743214	0.169809	0.610161	0.274606	0.871497	0.0952609	1.00216	0.453689	0.202624	0.157257	0.944764	0.0624859	2.03426	0.0424307	0.989583	ENSMUSG00000031996	Aplp2	alcohol metabolic process;anatomical structure development;behavior;behavioral interaction between organisms;biological regulation;cation homeostasis;cellular cation homeostasis;cellular chemical homeostasis;cellular component organization;cellular component organization at cellular level;cellular component organization or biogenesis;cellular component organization or biogenesis at cellular level…	binding;carbohydrate binding;cation binding;DNA binding;glycosaminoglycan binding;heparin binding;identical protein binding;ion binding;metal ion binding;nucleic acid binding;pattern binding;polysaccharide binding;protein binding;transition metal ion binding	cell part;extracellular membrane-bounded organelle;extracellular organelle;extracellular region part;extracellular vesicular exosome;integral to membrane;intracellular membrane-bounded organelle;intracellular organelle;intracellular part;intrinsic to membrane;membrane;membrane part;membrane-bounded organelle;membrane-bounded vesicle;nucleus;organelle;plasma membrane;vesicle	Q06335	0.336126	3.59407
2.80323	2.49825	2.926	2.86987	3.55582	3.39369	3.07724	2.05311	2.56803	3.43829	3.32193	3.19061	2.86987	1.97453	2.9279	2.20477	2.57773	2.14078	1.02555	0.158573	0.530634	1.54737	1.16072	0.142243	0.750817	1.85765	0.348062	0.725178	-0.283007	-0.64715	0.212656	0.866014	0.176364	0.0191828	0.97079	0.024637	0.0699813	0.968423	-0.0438192	2.55344	0.0298671	-1.00919	ENSMUSG00000008475	Arpc5	actin cytoskeleton organization;actin filament organization;actin filament-based process;actin nucleation;Arp2/3 complex-mediated actin nucleation;biological regulation;cell migration;cell motility;cellular component movement;cellular component organization;cellular component organization at cellular level;cellular component organization or biogenesis;cellular component organization or biogenesis…	structural constituent of cytoskeleton;structural molecule activity	adherens junction;anchoring junction;Arp2/3 protein complex;cell junction;cell part;cell projection;cell-substrate adherens junction;cell-substrate junction;cytoplasm;cytoskeletal part;extracellular membrane-bounded organelle;extracellular organelle;extracellular region part;extracellular vesicular exosome;focal adhesion;intracellular organelle part;intracellular part;lamellipodium;macromolecular…	Q9CPW4	0.129446	1.95895
-2.32193	-3.8365	-1.55639	-2.32193	-1.35845	-1.64386	-4.05889	-2.64386	-1.2863	-0.599462	-0.494109	-3.05889	NaN	-2.47393	-3.8365	NaN	NaN	-3.64386	0.474464	0.364772	0.796862	0.962009	0.479272	0.389099	1.27886	1.01594	0	0.980417	-0.48864	0	0.0294561	0.965724	0.0914105	0.156235	0.800089	-0.492198	0.166299	0.910538	-0.390591	NaN	1	0	ENSMUSG00000102964	9430034N14Rik				-	0.0796461	0.775099
0.411426	0.659925	0.925999	0.555816	0.871844	-0.104697	0.485427	0.0840642	1.15704	0.594549	0.214125	0.0703893	0.238787	0.356144	1.60407	0.321928	1.01436	0.765535	0.279238	0.647428	-0.224796	-0.530442	0.332808	0.612461	-0.282491	-0.627915	0.0224642	0.984488	-0.0323946	-0.0557081	0.0929618	0.933465	0.0902719	0.105653	0.879014	0.157489	0.170845	0.92075	0.147967	0.729629	0.303423	0.407585	ENSMUSG00000034413	Neurl1b	biological regulation;cell surface receptor linked signaling pathway;cellular macromolecule metabolic process;cellular metabolic process;cellular process;cellular protein metabolic process;cellular response to stimulus;macromolecule metabolic process;macromolecule modification;metabolic process;Notch signaling pathway;primary metabolic process;protein metabolic process;protein modification by sma…	binding;catalytic activity;cation binding;ion binding;ligase activity;metal ion binding;transition metal ion binding;zinc ion binding	cell part;cytoplasm;intracellular part	Q0MW30	0.200173	0.497116
5.56224	5.77926	5.81839	5.2502	5.65048	5.37086	5.68902	4.96625	5.61824	5.65992	6.02658	5.18507	5.1635	5.01792	5.67723	5.28059	5.35579	5.28503	0.97127	0.251135	-0.296117	-1.21945	0.233695	0.721706	0.199358	0.45825	0.0351343	0.978504	0.0209208	0.0694006	0.535173	0.72124	0.295463	0.171612	0.825969	-0.138286	0.299902	0.874009	-0.200011	0.57611	0.412012	-0.316723	ENSMUSG00000053477	Tcf4	biological regulation;biosynthetic process;cellular biosynthetic process;cellular component assembly;cellular component assembly at cellular level;cellular component organization;cellular component organization at cellular level;cellular component organization or biogenesis;cellular component organization or biogenesis at cellular level;cellular macromolecular complex assembly;cellular macromolec…	basal RNA polymerase II transcription machinery binding;basal transcription machinery binding;bHLH transcription factor binding;binding;chromatin binding;core promoter proximal region DNA binding;core promoter proximal region sequence-specific DNA binding;DNA binding;E-box binding;identical protein binding;nucleic acid binding;nucleic acid binding transcription factor activity;protein binding;pro…	cell part;intracellular membrane-bounded organelle;intracellular organelle;intracellular organelle part;intracellular part;macromolecular complex;membrane-bounded organelle;nuclear part;nucleoplasm part;nucleus;organelle;organelle part;protein complex;transcription factor complex	Q60722	0.0969718	0.0984236
-1.08927	-2.32193	-1.05889	-0.251539	0.545968	0.344828	-2.47393	-0.68966	-0.200913	0.378512	0.15056	-1.2863	-1.21759	-2	NaN	-0.736966	-2.39593	-1.21759	1.62264	0.0421391	1.70312	2.93624	0.429431	0.449184	0.86909	0.900336	0.0781831	0.927924	0.158634	0.198327	0.17303	0.868136	-0.368528	0.194234	0.760191	-0.487294	0.334873	0.837533	0.465497	0.768907	0.193386	-1.19775	ENSMUSG00000003348	Mob3a		binding;cation binding;ion binding;metal ion binding	cell part;intracellular	Q8BSU7	0.0341648	1.49968
-1.18442	-1.51457	-0.68966	-1.59946	-1.4344	-1.94342	-0.535332	-1.47393	-2.12029	-0.621488	-0.0740006	-2.05889	-2.32193	-1.55639	-1.18442	-3.32193	-2.18442	-4.05889	0.871674	0.198807	-0.529541	-1.38357	0.241127	0.670513	0.458391	0.539483	1.10299	0.279295	-1.50083	-2.02861	0.181183	0.871219	0.246966	0.21204	0.75659	-0.311063	0.535108	0.743273	-0.740966	1.32085	0.064105	-2.27029	ENSMUSG00000032744	Heyl	anatomical structure development;anatomical structure morphogenesis;atrioventricular valve morphogenesis;biological regulation;biosynthetic process;cardiac chamber morphogenesis;cardiac epithelial to mesenchymal transition;cardiac septum morphogenesis;cardiac ventricle morphogenesis;cell development;cell differentiation;cell morphogenesis;cell morphogenesis involved in differentiation;cell surfac…	AF-1 domain binding;binding;core promoter binding;core promoter sequence-specific DNA binding;DNA binding;identical protein binding;microsatellite binding;nucleic acid binding;nucleic acid binding transcription factor activity;protein binding;protein binding transcription factor activity;protein dimerization activity;protein domain specific binding;protein heterodimerization activity;protein homo…	cell part;cytoplasm;intracellular membrane-bounded organelle;intracellular organelle;intracellular organelle part;intracellular part;macromolecular complex;membrane-bounded organelle;nuclear part;nucleoplasm;nucleoplasm part;nucleus;organelle;organelle part;protein complex;transcription factor complex	Q9DBX7	0.255969	0.030853
3.59096	2.73552	4.03562	3.20006	2.28983	3.34483	3.1127	3.24793	3.35755	2.85	3.37295	2.81147	3.23419	3.51728	3.1177	3.33199	3.8166	3.45022	0.431771	0.432513	-0.509127	-0.842159	0.514052	0.519777	-0.227919	-0.774093	0.57595	0.635689	0.243216	0.844397	0.214954	0.859815	0.214643	0.134242	0.896975	0.0503287	0.0613366	0.968258	-0.0665648	1.05368	0.167556	0.521464	ENSMUSG00000033377	Palmd				A0A0R4J0J0	0.10175	0.677825
2.01078	2.49313	2.47768	2.80735	3.33199	3.0054	1.73552	1.46989	2.76977	2.04963	3.1635	2.55336	2.36737	2.48027	3.06867	2.25399	2.09085	2.13422	1.51404	0.0693648	0.721051	2.25255	0.512383	0.408574	0.597103	0.977562	1.00893	0.40192	-0.479081	-1.48408	0.322454	0.793475	0.335471	0.646452	0.400523	0.647042	0.573482	0.753571	0.459419	0.588299	0.366377	-0.429142	ENSMUSG00000034973	Dopey1				A0A087WP61	0.719346	1.34434
3.39506	4.19614	3.68818	4.69933	4.88606	4.97131	3.59813	3.58135	4.1177	4.8505	5.03958	4.72247	2.27798	2.25701	1.96347	2.98185	3.60407	3.04614	1.93741	0.037854	1.09244	3.14458	2.29102	0.0539345	1.10512	3.6999	2.03193	0.168051	1.04453	3.24265	0.00664788	0.984077	-0.0059317	2.85129	0.0708926	-1.59957	0.0524097	0.979251	-0.0186125	2.79712	0.0250176	-1.66016	ENSMUSG00000001930	Vwf	anatomical structure development;biological adhesion;biological regulation;blood coagulation;cell activation;cell adhesion;cell-substrate adhesion;cellular component assembly;cellular component organization;cellular component organization or biogenesis;cellular process;coagulation;developmental process;hemostasis;liver development;macromolecular complex assembly;macromolecular complex subunit org…	binding;chaperone binding;collagen binding;enzyme binding;glycoprotein binding;identical protein binding;immunoglobulin binding;integrin binding;protease binding;protein binding;protein complex binding;protein dimerization activity;protein homodimerization activity;protein N-terminus binding;receptor binding	cell part;clathrin-coated vesicle;coated vesicle;cytoplasmic membrane-bounded vesicle;cytoplasmic part;cytoplasmic vesicle;endoplasmic reticulum;external side of plasma membrane;extracellular matrix;extracellular membrane-bounded organelle;extracellular organelle;extracellular region;extracellular region part;extracellular vesicular exosome;intracellular membrane-bounded organelle;intracellular o…	E9QPU1	0.0267593	3.91592
1.57531	1.29866	1.02857	1	1.65992	1.01436	1.13093	1.22651	1.9782	2.61824	2.67807	1.52607	1.40599	1.34483	1.85599	0.432959	1.25096	1.22033	0.101714	0.883167	-0.0760866	-0.20629	0.835138	0.215095	0.828915	1.47913	0.843121	0.429383	-0.56752	-1.37589	0.176136	0.884829	-0.144365	0.104102	0.893668	0.0903918	1.13952	0.647588	-1.04937	1.32801	0.0743803	-1.30604	ENSMUSG00000005615	Pcyt1a	alcohol metabolic process;amine metabolic process;biosynthetic process;CDP-choline pathway;cellular amine metabolic process;cellular biogenic amine metabolic process;cellular biosynthetic process;cellular lipid metabolic process;cellular metabolic process;cellular nitrogen compound metabolic process;cellular process;ethanolamine-containing compound metabolic process;glycerolipid biosynthetic proc…	binding;catalytic activity;choline-phosphate cytidylyltransferase activity;cytidylyltransferase activity;lipid binding;nucleotidyltransferase activity;transferase activity;transferase activity, transferring phosphorus-containing groups	cell part;cytoplasmic part;cytosol;endoplasmic reticulum membrane;endoplasmic reticulum part;glycogen granule;intracellular organelle part;intracellular part;membrane;membrane part;organelle membrane;organelle part	P49586	1.25563	0.708563
0.0143553	-1.68966	-3.64386	-1.78588	-0.810966	-2.47393	-1.4344	-0.836501	-1.4344	-1.2863	-0.104697	-0.217591	-3.18442	-4.64386	-1.35845	-2.32193	-3.47393	-2.47393	0.0238309	0.968617	0.0827961	0.0656195	0.75401	0.258951	0.698905	1.3288	0.108637	0.893429	0.305648	0.273693	0.191651	0.855053	-0.537951	0.87604	0.249124	-1.82714	0.878198	0.672674	-1.15406	1.88258	0.0374437	-2.2204	ENSMUSG00000042331	Specc1	biological adhesion;cell adhesion;cellular process		cell part;intracellular membrane-bounded organelle;intracellular organelle;intracellular part;membrane-bounded organelle;nucleus;organelle	Q5SXY1	0.680521	0.263455
5.07339	4.85599	4.52293	4.50906	5.68398	5.63343	3.8679	4.0197	4.36737	5.27015	5.59395	4.66562	4.13093	4.23419	4.77294	4.62527	4.62293	4.5404	0.478588	0.404455	0.458052	0.888459	1.61393	0.0798174	1.09159	2.66491	0.466807	0.692504	0.216845	0.72045	1.54875	0.459283	0.732449	0.521712	0.545113	0.294366	0.0738341	0.962991	0.0989146	0.995325	0.171167	-0.580375	ENSMUSG00000031502	Col4a1	anatomical structure development;anatomical structure morphogenesis;basement membrane organization;blood vessel morphogenesis;brain development;branching morphogenesis of a tube;cell differentiation;cellular component organization;cellular component organization at cellular level;cellular component organization or biogenesis;cellular component organization or biogenesis at cellular level;cellular…	binding;extracellular matrix structural constituent;growth factor binding;platelet-derived growth factor binding;protein binding;structural molecule activity	basement membrane;collagen;collagen type IV;extracellular matrix;extracellular matrix part;extracellular region;extracellular region part;sheet-forming collagen	P02463	0.831737	1.76132
9.8415	8.74231	8.70259	14.1858	14.5447	14.6651	7.08204	8.79844	8.01246	14.2564	14.1329	13.4459	8.42101	7.43962	8.56571	13.2479	12.4387	13.0958	3.74936	0.0381818	5.36973	10.7397	3.3718	0.0272727	5.98076	9.11065	3.42214	0.00953846	4.78534	8.99216	0.846137	0.546042	1.13115	0.105173	0.877166	0.177803	0.830672	0.698807	0.52012	1.34482	0.0793612	-1.01762	ENSMUSG00000031762	Mt2	biological regulation;cation homeostasis;cellular cation homeostasis;cellular chemical homeostasis;cellular divalent inorganic cation homeostasis;cellular homeostasis;cellular ion homeostasis;cellular process;cellular response to cadmium ion;cellular response to chemical stimulus;cellular response to inorganic substance;cellular response to metal ion;cellular response to stimulus;cellular respons…	binding;cation binding;ion binding;metal ion binding;transition metal ion binding;zinc ion binding	cell part;cytoplasm;cytoplasmic part;intracellular membrane-bounded organelle;intracellular organelle;intracellular part;membrane-bounded organelle;nucleus;organelle;perinuclear region of cytoplasm	P02798	1.37123	6.7488
3.13914	3.1635	3.60644	2.848	2.12102	2.35332	3.84197	3.52356	3.82883	2.5435	2.17313	2.35332	3.70487	3.61706	4.00899	3.58015	3.77083	3.77189	1.51654	0.0631671	-0.862249	-2.37722	3.11337	0.0443146	-1.37481	-5.51743	0.197946	0.883655	-0.0693546	-0.295416	1.09433	0.553916	-0.428429	0.103801	0.91417	0.0455181	0.128915	0.945463	0.0841297	3.38817	0.0220106	1.35097	ENSMUSG00000030774	Pak1				A0A0U1RQ87	0.541504	4.12003
2.30743	2.31904	1.83592	1.82375	2.62994	2.42761	2.34767	1.69153	1.63691	2.11437	2.87578	2.47249	0.298658	0.575312	-0.340075	1.29866	0.992768	0.948601	0.183713	0.777215	0.139634	0.35825	0.874383	0.227327	0.595507	1.42792	1.43404	0.242006	0.902044	2.29792	0.398268	0.77546	0.262093	2.07452	0.0939542	-1.71407	0.232501	0.896148	-0.19378	2.33601	0.0287995	-1.40754	ENSMUSG00000030247	Kcnj8	anatomical structure development;biological regulation;cation transport;cellular potassium ion transport;cellular process;circulatory system process;defense response;defense response to virus;developmental process;establishment of localization;heart development;immune effector process;immune system process;ion transmembrane transport;ion transport;kidney development;metal ion transport;monovalent…	adenyl nucleotide binding;adenyl ribonucleotide binding;ATP binding;ATP-activated inward rectifier potassium channel activity;binding;cation channel activity;cation transmembrane transporter activity;channel activity;gated channel activity;inward rectifier potassium channel activity;ion channel activity;ion transmembrane transporter activity;ligand-gated channel activity;ligand-gated ion channel …	ATP-sensitive potassium channel complex;cell part;contractile fiber;cytoplasmic part;integral to membrane;integral to plasma membrane;intracellular membrane-bounded organelle;intracellular non-membrane-bounded organelle;intracellular organelle;intracellular part;intrinsic to membrane;intrinsic to plasma membrane;ion channel complex;macromolecular complex;membrane;membrane part;membrane-bounded or…	P97794	0.056716	0.901916
2.76129	2.10434	2.74631	3.96162	4.0321	4.39025	2.88753	2.65764	2.53356	3.9222	4.17951	3.57652	2.17951	2.62761	2.66903	3.04439	2.46989	2.43829	2.47955	0.0274577	1.59068	4.49398	2.38585	0.0530095	1.19983	3.95794	0.249984	0.814429	0.158809	0.45152	0.257876	0.854924	-0.155598	0.461744	0.624422	-0.200861	0.463507	0.826717	0.235249	2.03657	0.0397728	-1.24189	ENSMUSG00000027222	Pex16	cellular component biogenesis;cellular component biogenesis at cellular level;cellular component organization;cellular component organization at cellular level;cellular component organization or biogenesis;cellular component organization or biogenesis at cellular level;cellular localization;cellular macromolecule localization;cellular process;cellular protein localization;ER-dependent peroxisome …	binding;protein binding;protein C-terminus binding	cell part;cytoplasmic part;endoplasmic reticulum;endoplasmic reticulum membrane;endoplasmic reticulum part;integral to membrane;integral to organelle membrane;integral to peroxisomal membrane;intracellular membrane-bounded organelle;intracellular organelle;intracellular organelle part;intracellular part;intrinsic to membrane;intrinsic to organelle membrane;intrinsic to peroxisomal membrane;membra…	Q91XC9	0.090079	4.58033
2.64847	2.84197	3.25701	3.48285	3.24489	3.44228	3.08066	2.852	2.58496	3.60526	3.42761	3.18428	3.33056	3.69599	3.72247	3.97636	4.11936	3.71699	1.14962	0.1455	0.474189	1.61303	1.40316	0.127682	0.566508	1.96593	0.960778	0.451831	0.354564	1.29974	0.121798	0.92365	0.07661	1.75329	0.148526	0.7438	0.0373964	0.983426	-0.0157095	1.45631	0.103446	0.531856	ENSMUSG00000019302	Atp6v0a1	ATP biosynthetic process;ATP hydrolysis coupled proton transport;ATP metabolic process;ATP synthesis coupled proton transport;biological regulation;biosynthetic process;cation homeostasis;cation transport;cellular biosynthetic process;cellular cation homeostasis;cellular chemical homeostasis;cellular component assembly;cellular component assembly at cellular level;cellular component organization;…	active transmembrane transporter activity;ATPase activity;ATPase activity, coupled;ATPase activity, coupled to movement of substances;ATPase activity, coupled to transmembrane movement of ions;ATPase activity, coupled to transmembrane movement of substances;ATPase binding;binding;catalytic activity;cation transmembrane transporter activity;cation-transporting ATPase activity;enzyme binding;hydrog…	cell part;cytoplasm;cytoplasmic membrane-bounded vesicle;cytoplasmic part;cytoplasmic vesicle;cytoplasmic vesicle membrane;cytoplasmic vesicle part;extracellular membrane-bounded organelle;extracellular organelle;extracellular region part;extracellular vesicular exosome;Golgi apparatus;integral to membrane;intracellular membrane-bounded organelle;intracellular organelle;intracellular organelle pa…	Q9Z1G4	0.082309	2.3124
-3.05889	-1.4344	-2.05889	-0.304006	0.189034	-0.340075	-3.18442	-1.05889	-2.05889	-2.12029	-0.415038	-2.32193	-1.64386	NaN	-2.05889	-3.18442	-1.51457	-0.304006	1.80709	0.0342586	2.03238	3.37071	0.217486	0.695429	0.481651	0.500765	0.0571115	0.944802	0.183707	0.154499	0.0364178	0.963281	-0.0833261	0.109197	0.867238	0.249362	1.0979	0.650612	1.4674	0.0156177	0.963621	-0.0485815	ENSMUSG00000014245	Pigl	biosynthetic process;cellular biosynthetic process;cellular lipid metabolic process;cellular macromolecule metabolic process;cellular metabolic process;cellular process;cellular protein metabolic process;glycerolipid biosynthetic process;glycerolipid metabolic process;glycerophospholipid biosynthetic process;glycerophospholipid metabolic process;GPI anchor biosynthetic process;GPI anchor metaboli…	catalytic activity;deacetylase activity;hydrolase activity;hydrolase activity, acting on carbon-nitrogen (but not peptide) bonds;hydrolase activity, acting on carbon-nitrogen (but not peptide) bonds, in linear amides;N-acetylglucosaminylphosphatidylinositol deacetylase activity	cell part;cytoplasmic part;endoplasmic reticulum membrane;endoplasmic reticulum part;integral to membrane;intracellular organelle part;intracellular part;intrinsic to membrane;membrane;membrane part;organelle membrane;organelle part	Q5SX19	0.692837	1.44563
1.47508	0.765535	0.895303	2.36737	2.09761	2.37851	-0.68966	-0.0144996	-1.2863	1.98914	1.24489	1.18269	0.722466	0.678072	0.505891	-0.120294	0.659925	1.02148	2.1925	0.0311638	1.23586	3.6708	2.04748	0.0530368	2.13573	3.88644	0.122476	0.899457	-0.115106	-0.259646	1.79219	0.411827	1.7088	1.596	0.140753	1.29896	1.37403	0.633459	0.808925	1.05231	0.124438	-0.951869	ENSMUSG00000024037	Wdr4				A0A494B9R5	2.95363	3.78765
2.90304	3.21412	2.89336	3.38681	2.65306	3.36177	3.12433	2.57046	2.53356	2.76341	2.66903	2.90881	3.34341	3.09424	3.31034	3.32912	3.58496	3.28096	0.190047	0.776193	0.130371	0.359568	0.0643831	0.937636	0.0376323	0.124036	0.536642	0.716336	0.149019	0.669776	0.525627	0.735849	0.260724	1.15396	0.260236	0.506543	0.636475	0.752652	0.353463	2.20592	0.0519301	0.61793	ENSMUSG00000032086	Bace1	beta-amyloid metabolic process;catabolic process;cellular macromolecule metabolic process;cellular metabolic process;cellular process;glycoprotein metabolic process;macromolecule catabolic process;macromolecule metabolic process;membrane protein ectodomain proteolysis;membrane protein proteolysis;metabolic process;primary metabolic process;protein catabolic process;protein metabolic process;prote…	aspartic-type endopeptidase activity;aspartic-type peptidase activity;beta-amyloid binding;binding;catalytic activity;endopeptidase activity;enzyme binding;hydrolase activity;peptidase activity;peptidase activity, acting on L-amino acid peptides;protein binding	axon;cell part;cell projection;cell surface;cytoplasmic part;cytoplasmic vesicle;cytoplasmic vesicle membrane;cytoplasmic vesicle part;endoplasmic reticulum;endosome;Golgi apparatus;Golgi apparatus part;integral to membrane;integral to plasma membrane;intracellular membrane-bounded organelle;intracellular organelle;intracellular organelle part;intracellular part;intrinsic to membrane;intrinsic to…	P56818	0.993082	0.202993
1.39506	1.29866	1.3505	2.0321	1.90689	1.32193	0.918386	1.25701	1.0072	1.7137	2	2.01078	1.01436	1.20789	1.03562	1.67356	2.04963	1.76553	0.854238	0.234011	0.405567	1.26492	2.41902	0.0575885	0.847294	3.52311	2.35093	0.167105	0.743617	3.25137	1.28122	0.579429	0.287209	0.0743871	0.943537	0.0250932	0.256514	0.896241	-0.154519	0.203176	0.795236	-0.0785846	ENSMUSG00000028085	Gatb	amine metabolic process;amino acid activation;biosynthetic process;carboxylic acid metabolic process;cellular amine metabolic process;cellular amino acid metabolic process;cellular biosynthetic process;cellular component organization;cellular component organization at cellular level;cellular component organization or biogenesis;cellular component organization or biogenesis at cellular level;cellu…	adenyl nucleotide binding;adenyl ribonucleotide binding;ATP binding;binding;carbon-nitrogen ligase activity, with glutamine as amido-N-donor;catalytic activity;glutaminyl-tRNA synthase (glutamine-hydrolyzing) activity;ligase activity;ligase activity, forming carbon-nitrogen bonds;nucleotide binding;purine nucleotide binding;purine ribonucleoside triphosphate binding;purine ribonucleotide binding;…	cell part;cytoplasmic part;glutamyl-tRNA(Gln) amidotransferase complex;intracellular membrane-bounded organelle;intracellular organelle;intracellular part;macromolecular complex;membrane-bounded organelle;mitochondrion;organelle;protein complex	Q99JT1	0.20368	2.86228
0.978196	1.73552	2.27202	1.95233	2.18903	2.83794	2.40599	1.54102	2.4957	1.95606	2.45154	2.25399	1.84398	0.799087	-0.340075	2.43029	1.79494	1.84398	0.654679	0.26231	0.664523	1.18819	0.0762047	0.910914	0.0729599	0.167061	0.88218	0.36044	1.2554	1.6456	0.429759	0.730173	-0.485655	0.920445	0.244891	-1.3799	0.129015	0.941904	0.105908	0.324715	0.629408	-0.197461	ENSMUSG00000111434	Gm47121				-	0.28096	0.635555
0.176323	1.10434	0.443607	-0.0588937	1.42223	0.847997	0.485427	-0.200913	0.526069	0.831877	2.02148	0.555816	0.918386	0.250962	0.31034	0.411426	0.226508	0.0426443	0.115236	0.842645	0.162357	0.26537	0.78723	0.228029	0.866197	1.42523	0.486292	0.662138	-0.26637	-0.787231	0.348186	0.786566	0.304561	0.282581	0.717689	0.223035	0.254581	0.870871	-0.399279	0.919354	0.158369	-0.909531	ENSMUSG00000040549	Ckap5				A0A0R4J0K2	0.0463758	0.717793
-2	-1.35845	-2	-1.68966	-1.25154	-1.73697	-1.05889	-0.971431	-2.94342	-3.05889	-1.88897	-1.64386	-2.12029	-1.59946	-4.05889	-2.12029	-4.05889	-1.8365	0.357995	0.580116	0.226763	0.623253	0.278991	0.620452	-0.539326	-0.614671	0.0258695	0.978218	-0.0790131	-0.0703276	0.0659241	0.942074	-0.128238	0.401184	0.537081	-0.93497	0.61891	0.717396	0.637851	0.225291	0.662543	-0.474657	ENSMUSG00000025407	Gli1	anatomical structure development;anatomical structure morphogenesis;anatomical structure regression;biological regulation;biosynthetic process;cell differentiation;cell surface receptor linked signaling pathway;cellular biosynthetic process;cellular developmental process;cellular macromolecule biosynthetic process;cellular macromolecule metabolic process;cellular metabolic process;cellular nitrog…	binding;cation binding;chromatin binding;cytoskeletal protein binding;DNA binding;ion binding;metal ion binding;microtubule binding;nucleic acid binding;nucleic acid binding transcription factor activity;protein binding;regulatory region DNA binding;regulatory region nucleic acid binding;sequence-specific distal enhancer binding RNA polymerase II transcription factor activity;sequence-specific DN…	cell part;cell projection;cilium;cytoplasm;cytoplasmic part;cytosol;intracellular membrane-bounded organelle;intracellular organelle;intracellular organelle part;intracellular part;membrane-bounded organelle;nuclear part;nucleoplasm;nucleus;organelle;organelle part;primary cilium	P47806	0.258031	0.146716
7.87135	7.32373	7.86536	8.45273	7.19643	8.05317	7.7987	8.25767	8.49661	8.08555	6.8505	8.03298	7.90165	8.26908	8.02862	9.14111	8.45541	8.84351	0.199642	0.733978	0.213962	0.417354	0.511657	0.420617	-0.527983	-0.956092	1.52658	0.242617	0.746892	2.29199	0.84399	0.599811	-0.497513	0.19567	0.816483	-0.117876	0.168482	0.914552	0.244432	1.20976	0.0901207	1.157	ENSMUSG00000067279	Ppp1r3c	biosynthetic process;carbohydrate biosynthetic process;carbohydrate metabolic process;cellular biosynthetic process;cellular carbohydrate biosynthetic process;cellular carbohydrate metabolic process;cellular glucan metabolic process;cellular macromolecule biosynthetic process;cellular macromolecule metabolic process;cellular metabolic process;cellular polysaccharide biosynthetic process;cellular …	binding;enzyme binding;enzyme regulator activity;phosphatase binding;phosphatase regulator activity;protein binding;protein phosphatase binding;protein phosphatase regulator activity		Q7TMB3	0.161037	0.206306
2.24184	2.488	2.43029	2.35896	0.918386	2.1635	2.41143	2.10098	1.93357	0.83996	2.11437	2.63691	1.8679	2.08066	1.96717	1.58496	2.21723	2.39232	0.555441	0.332522	-0.573094	-1.02846	0.198732	0.735872	-0.284912	-0.437174	0.135617	0.897713	0.0929293	0.263413	0.682921	0.701077	0.23805	0.505849	0.623694	-0.176751	0.0239929	0.98369	-0.0501324	0.125353	0.809262	0.20109	ENSMUSG00000011658	Fuz	anatomical structure development;anatomical structure formation involved in morphogenesis;anatomical structure morphogenesis;biological regulation;body morphogenesis;cell projection assembly;cell projection organization;cellular component assembly;cellular component assembly at cellular level;cellular component assembly involved in morphogenesis;cellular component organization;cellular component …		cell part;cytoplasm;cytoskeleton;extracellular membrane-bounded organelle;extracellular organelle;extracellular region part;extracellular vesicular exosome;intracellular non-membrane-bounded organelle;intracellular organelle;intracellular part;membrane-bounded organelle;membrane-bounded vesicle;non-membrane-bounded organelle;organelle;vesicle	Q3UYI6	0.0970432	0.576062
0.238787	0.0976109	0.555816	0.321928	1.23879	0.956057	0.62293	0.400538	0.163499	0.659925	1.17632	1.47508	0.389567	0.0565835	0.526069	0.475085	0.575312	-0.200913	0.828323	0.209057	0.541519	1.34356	1.22063	0.137235	0.708122	1.90073	0.0500172	0.962096	-0.0409115	-0.10743	0.199507	0.887259	-0.0982511	0.137397	0.880027	-0.0715826	0.29791	0.867908	-0.264854	1.13258	0.116597	-0.820616	ENSMUSG00000028152	Tspan5	biological regulation;establishment of localization;establishment of protein localization;establishment of protein localization in membrane;establishment of protein localization in plasma membrane;macromolecule metabolic process;metabolic process;positive regulation of biological process;positive regulation of cell communication;positive regulation of cellular process;positive regulation of Notch…	binding;enzyme binding;protein binding	cell part;integral to membrane;intrinsic to membrane;membrane;membrane part;plasma membrane	P62080	0.399032	1.81131
3.26454	2.62761	2.61353	3.39917	3.03914	3.61353	3.01257	2.9222	2.28983	2.50335	3.2032	2.50335	2.34483	2.57773	2.87774	3.03738	3.09255	2.69377	0.881423	0.198598	0.515389	1.38413	0.00492803	0.999635	-0.00490077	-0.011511	0.79417	0.502823	0.34113	1.14327	0.108244	0.925896	0.0936913	0.198022	0.803956	-0.141433	1.00278	0.676396	0.613981	0.316544	0.63137	0.204598	ENSMUSG00000002280	Narfl	biological regulation;biosynthetic process;cell differentiation;cellular biosynthetic process;cellular developmental process;cellular metabolic process;cellular process;chemical homeostasis;cofactor biosynthetic process;cofactor metabolic process;developmental process;gas homeostasis;hemopoietic progenitor cell differentiation;homeostatic process;iron-sulfur cluster assembly;metabolic process;met…	4 iron, 4 sulfur cluster binding;binding;cation binding;ion binding;iron-sulfur cluster binding;metal cluster binding;metal ion binding	cell part;cytoplasmic part;cytosol;intracellular part	Q7TMW6	0.872442	0.579
NaN	-1.78588	-0.268817	-1.32193	-1.94342	-1.94342	-2.94342	-2.18442	-0.37707	-0.434403	-0.304006	-2.12029	-3.05889	-3.05889	-1.88897	NaN	NaN	NaN	0.469272	0.37657	-0.708908	-0.97721	0.387051	0.486103	0.882069	0.832185	0	0.994547	NaN	0	0.277666	0.793613	0.807624	0.414846	0.529911	-0.833948	0.560067	0.733871	-0.783353	NaN	1	0	ENSMUSG00000073236	2500004C02Rik				-	0.0338178	0.102739
2.38405	1.9486	2.80323	4.1102	4.65249	4.06178	1.36737	2.32193	1.90304	5.03034	4.72192	3.96347	2.50589	2.48285	1.55582	2.58496	1.93357	1.68706	2.43642	0.0275252	1.89619	4.61351	2.52419	0.0449692	2.7078	5.20271	0.0983064	0.917279	-0.112986	-0.220721	0.625022	0.655706	0.514513	0.310372	0.671268	0.317406	0.331486	0.851121	-0.29709	2.41947	0.0257339	-2.50338	ENSMUSG00000028124	Gclm	amine biosynthetic process;amine metabolic process;apoptotic mitochondrial changes;biological regulation;biosynthetic process;carboxylic acid biosynthetic process;carboxylic acid metabolic process;cellular amine metabolic process;cellular amino acid biosynthetic process;cellular amino acid metabolic process;cellular biosynthetic process;cellular component organization;cellular component organizat…	acid-amino acid ligase activity;binding;catalytic activity;enzyme binding;enzyme regulator activity;glutamate-cysteine ligase activity;glutamate-cysteine ligase catalytic subunit binding;ligase activity;ligase activity, forming carbon-nitrogen bonds;protein binding;protein dimerization activity;protein heterodimerization activity	cell part;cytoplasmic part;glutamate-cysteine ligase complex;intracellular part;macromolecular complex;protein complex	O09172	0.162076	4.66168
6.00585	6.2116	6.25531	5.84348	6.21568	5.89433	6.03914	5.61677	6.33485	6.21374	6.45894	6.04898	6.14037	6.14057	6.11499	6.24432	5.60259	5.96047	0.548484	0.510077	-0.173088	-0.722365	0.434788	0.557318	0.24363	0.716553	0.455077	0.709868	-0.196189	-0.686322	0.292864	0.840523	0.160665	0.257658	0.770777	0.135058	0.700788	0.769511	-0.256053	0.621169	0.394231	-0.304761	ENSMUSG00000001441	Npepps	cellular process;cellular response to chemical stimulus;cellular response to hypoxia;cellular response to oxygen levels;cellular response to stimulus;cellular response to stress;response to chemical stimulus;response to hypoxia;response to oxygen levels;response to stimulus;response to stress	aminopeptidase activity;binding;catalytic activity;cation binding;exopeptidase activity;hydrolase activity;ion binding;metal ion binding;metallopeptidase activity;peptidase activity;peptidase activity, acting on L-amino acid peptides;transition metal ion binding;zinc ion binding	cell part;cytoplasmic part;cytosol;extracellular membrane-bounded organelle;extracellular organelle;extracellular region part;extracellular vesicular exosome;intracellular membrane-bounded organelle;intracellular organelle;intracellular part;membrane-bounded organelle;membrane-bounded vesicle;nucleus;organelle;vesicle	Q11011	0.130744	0.0937428
4.40259	4.51791	4.1416	4.83491	5.71946	5.19849	4.52544	3.85599	4.14241	5.10978	5.11312	4.89869	4.0268	3.28983	3.6893	3.99729	3.86691	4.67694	1.48518	0.0639237	0.896926	2.36167	1.86116	0.0759295	0.865914	2.82529	0.709679	0.48455	0.511737	1.19208	0.330412	0.820762	0.179414	0.812937	0.354515	-0.505971	0.32455	0.86769	0.210426	1.52234	0.0717309	-0.860148	ENSMUSG00000023048	Prr13	biological regulation;biosynthetic process;cellular biosynthetic process;cellular macromolecule biosynthetic process;cellular macromolecule metabolic process;cellular metabolic process;cellular nitrogen compound metabolic process;cellular process;macromolecule biosynthetic process;macromolecule metabolic process;metabolic process;nitrogen compound metabolic process;nucleic acid metabolic process;…		cell part;intracellular membrane-bounded organelle;intracellular organelle;intracellular part;membrane-bounded organelle;nucleus;organelle	Q9CQJ5	0.530518	3.01523
1.87184	2.43296	1.53107	1.52607	1.18269	0.594549	2.37851	1.89918	2.08066	1.23879	-0.200913	1.18903	1.26903	1.03562	1.58976	2.12102	1.63227	1.03562	1.04839	0.119074	-0.844188	-1.76499	1.31087	0.0961621	-1.37715	-2.32594	0.351311	0.72023	0.298162	0.658837	0.229139	0.860116	-0.174158	1.74038	0.144894	-0.821308	0.262806	0.870537	0.358801	0.685552	0.250183	0.854	ENSMUSG00000028017	Egf	activation of MAPKK activity;activation of protein kinase activity;anatomical structure development;anatomical structure formation involved in morphogenesis;anatomical structure morphogenesis;angiogenesis;biological regulation;branching morphogenesis of a tube;cell surface receptor linked signaling pathway;cellular macromolecule metabolic process;cellular metabolic process;cellular process;cellul…	binding;calcium ion binding;cation binding;epidermal growth factor receptor binding;growth factor activity;growth factor receptor binding;ion binding;metal ion binding;protein binding;receptor binding	cell part;cytoplasmic part;extracellular membrane-bounded organelle;extracellular organelle;extracellular region;extracellular region part;extracellular space;extracellular vesicular exosome;integral to membrane;intracellular organelle part;intracellular part;intrinsic to membrane;lysosomal membrane;membrane;membrane part;membrane-bounded organelle;membrane-bounded vesicle;organelle;organelle mem…	P01132	0.11144	2.14264
3.28983	2.854	3.0018	1.94486	NaN	1.49057	3.08236	3.14241	3.32481	2.26903	2.0635	2.08066	2.64155	2.59455	3.43296	3.74308	3.3978	1.74416	1.95443	0.0345752	-1.33083	-3.95431	3.35527	0.0450185	-1.04546	-5.27404	0.0361685	0.968685	0.0719982	0.0930013	0.384791	0.824826	-0.134651	0.448443	0.586365	-0.293511	0.945598	0.693421	-0.420017	0.593733	0.303923	0.823952	ENSMUSG00000114842	Gm47797				-	0.592195	4.62176
6.6388	6.53263	6.75154	6.40905	5.85699	6.12536	6.99548	6.87603	6.80038	6.09022	6.1102	6.59798	7.09392	6.85811	6.95571	6.76315	6.61442	6.73633	1.3889	0.10335	-0.510524	-1.88064	1.62697	0.100004	-0.6245	-2.26704	1.48897	0.408301	-0.264612	-1.45146	1.37184	0.594214	-0.249641	0.370035	0.781585	0.0786134	0.231188	0.906516	-0.135664	1.19682	0.159771	0.438501	ENSMUSG00000061474	Mrps36			cell part;cytoplasmic part;intracellular membrane-bounded organelle;intracellular organelle;intracellular organelle part;intracellular part;macromolecular complex;membrane-bounded organelle;mitochondrial part;mitochondrial small ribosomal subunit;mitochondrion;organellar small ribosomal subunit;organelle;organelle part;ribonucleoprotein complex;small ribosomal subunit	Q9CQX8	0.809858	2.7706
2.4957	2.27202	2.65076	2.28096	2.86987	1.5008	1.7866	1.49057	1.90689	2.41143	3.14405	2.21101	2.0321	1.65992	1.61353	1.62293	1.93734	1.07724	0.245586	0.67147	-0.255618	-0.499784	1.30367	0.112543	0.860809	2.10272	0.321585	0.758906	-0.22268	-0.579827	1.96591	0.430108	0.744809	0.0787665	0.928105	0.0405	0.311286	0.851578	-0.371618	1.29052	0.0844506	-1.04299	ENSMUSG00000003200	Sh3gl1	cellular component organization;cellular component organization or biogenesis;cellular membrane organization;cellular process;endocytosis;establishment of localization;membrane invagination;membrane organization;transport;vesicle-mediated transport	binding;identical protein binding;lipid binding;protein binding	cell junction;cell part;cell projection;cytoplasm;cytoplasmic part;cytoskeletal part;early endosome membrane;endosomal part;endosome membrane;intracellular non-membrane-bounded organelle;intracellular organelle;intracellular organelle part;intracellular part;macromolecular complex;membrane;non-membrane-bounded organelle;organelle;organelle membrane;organelle part;podosome;protein complex	Q62419	0.310557	0.56296
-3.05889	-2.39593	-2.05889	-1.51457	-2.12029	-1.55639	-2.55639	-2.05889	-4.05889	-0.643856	-1.18442	-0.971431	-3.18442	-3.32193	-4.05889	-1.64386	-2.12029	-3.8365	1.03055	0.127687	0.774152	1.7099	1.46256	0.0783689	1.95816	2.71448	0.617403	0.479544	0.988198	1.20651	0.226097	0.839123	0.386822	0.405196	0.553295	-0.630355	1.47431	0.650738	-0.797183	1.09989	0.0963604	-1.60031	ENSMUSG00000038022	Mindy4				Q3UQI9	0.235423	2.29577
1.0635	0.400538	1.28096	1.95977	2.91456	2.96347	0.765535	-0.415038	0.956057	1.93734	2.75061	1.1177	1.3505	0.15056	0.713696	0.879706	0.62293	1.01436	1.80558	0.0356544	1.6976	3.26123	1.10665	0.119472	1.4997	2.03418	0.0989346	0.918622	0.100746	0.216598	0.403095	0.742891	0.479481	0.213117	0.756662	0.302733	0.518551	0.753605	0.677388	1.06183	0.115338	-1.09622	ENSMUSG00000031930	Wwp2	biological regulation;catabolic process;cellular catabolic process;cellular chemical homeostasis;cellular homeostasis;cellular ion homeostasis;cellular macromolecule catabolic process;cellular macromolecule metabolic process;cellular metabolic process;cellular process;cellular protein metabolic process;chemical homeostasis;homeostatic process;ion homeostasis;macromolecule catabolic process;macrom…	acid-amino acid ligase activity;binding;catalytic activity;ligase activity;ligase activity, forming carbon-nitrogen bonds;protein binding;protein binding transcription factor activity;RNA polymerase II transcription factor binding;RNA polymerase II transcription factor binding transcription factor activity;RNA polymerase II transcription factor binding transcription factor activity involved in po…	cell part;cytoplasm;extracellular membrane-bounded organelle;extracellular organelle;extracellular region part;extracellular vesicular exosome;intracellular membrane-bounded organelle;intracellular organelle;intracellular part;membrane;membrane-bounded organelle;membrane-bounded vesicle;nucleus;organelle;vesicle	Q9DBH0	0.774209	2.51605
6.80077	6.87381	6.82782	7.07103	7.12174	6.94802	6.7811	6.65864	6.70957	7.21393	6.55059	6.89857	6.89081	6.94988	7.10182	7.05355	7.43321	7.26275	1.72367	0.203138	0.212796	1.36574	0.367524	0.642425	0.171264	0.580887	0.997327	0.486979	0.268998	1.1876	1.32969	0.730267	0.117699	1.66695	0.287438	0.264404	0.330527	0.877139	0.159232	0.753699	0.310606	0.362138	ENSMUSG00000007564	Ppp2r1a	cell cycle phase;cell cycle process;cellular component organization;cellular component organization at cellular level;cellular component organization or biogenesis;cellular component organization or biogenesis at cellular level;cellular macromolecule metabolic process;cellular metabolic process;cellular process;cellular protein metabolic process;centromeric sister chromatid cohesion;chromosome or…	antigen binding;binding;catalytic activity;hydrolase activity;hydrolase activity, acting on ester bonds;phosphatase activity;phosphoprotein phosphatase activity;phosphoric ester hydrolase activity;protein binding;protein dimerization activity;protein heterodimerization activity;protein serine/threonine phosphatase activity	cell part;chromosomal part;chromosome, centromeric region;cytoplasmic part;cytosol;extracellular membrane-bounded organelle;extracellular organelle;extracellular region part;extracellular vesicular exosome;intracellular organelle part;intracellular part;macromolecular complex;membrane-bounded organelle;membrane-bounded vesicle;organelle;organelle part;protein complex;protein phosphatase type 2A c…	Q76MZ3	0.679917	1.0237
1.4489	0.823749	-0.0144996	1.12433	1.57531	1.48027	0.863939	0.31034	0.333424	0.85599	1.22651	0.9855	0.925999	1.1635	0.650765	1.30451	1.43296	1.26303	0.649887	0.268019	0.640585	1.17408	1.15968	0.174051	0.520099	1.6729	1.25797	0.362592	0.420081	1.63628	0.210333	0.858182	0.250149	0.813507	0.379823	0.410853	0.993188	0.698419	0.370636	1.21698	0.207867	0.310835	ENSMUSG00000004451	Ralb	apoptosis;biological regulation;cell communication;cell death;cellular process;cellular response to chemical stimulus;cellular response to dsRNA;cellular response to exogenous dsRNA;cellular response to external stimulus;cellular response to extracellular stimulus;cellular response to nutrient levels;cellular response to organic substance;cellular response to starvation;cellular response to stimu…	ATPase binding;binding;catalytic activity;enzyme binding;GDP binding;GTP binding;GTPase activity;guanyl nucleotide binding;guanyl ribonucleotide binding;hydrolase activity;hydrolase activity, acting on acid anhydrides;hydrolase activity, acting on acid anhydrides, in phosphorus-containing anhydrides;nucleoside-triphosphatase activity;nucleotide binding;protein binding;purine nucleotide binding;pu…	autophagic vacuole;cell cortex part;cell part;cytoplasmic part;exocyst;extracellular membrane-bounded organelle;extracellular organelle;extracellular region part;extracellular vesicular exosome;intracellular membrane-bounded organelle;intracellular organelle;intracellular part;macromolecular complex;membrane;membrane-bounded organelle;membrane-bounded vesicle;midbody;organelle;plasma membrane;pro…	Q9JIW9	0.613595	1.33382
7.12039	7.17353	7.1983	6.71959	6.61721	6.36667	7.20526	7.24232	7.15714	6.36335	6.1177	6.4363	7.26162	7.06609	7.324	7.28216	7.48261	7.14812	2.28928	0.0438363	-0.596247	-2.87599	3.07471	0.0474286	-0.895793	-4.49076	0.281765	0.844854	0.0870581	0.387916	0.483808	0.908441	-0.0374996	0.0670447	0.954964	0.0156658	0.855255	0.733525	0.262046	2.72658	0.0277003	0.998517	ENSMUSG00000021748	Pdhb	acetyl-CoA biosynthetic process;acetyl-CoA biosynthetic process from pyruvate;acetyl-CoA catabolic process;acetyl-CoA metabolic process;alcohol metabolic process;biosynthetic process;carbohydrate metabolic process;carboxylic acid metabolic process;catabolic process;cellular biosynthetic process;cellular carbohydrate metabolic process;cellular catabolic process;cellular ketone metabolic process;ce…	catalytic activity;oxidoreductase activity;oxidoreductase activity, acting on the aldehyde or oxo group of donors;oxidoreductase activity, acting on the aldehyde or oxo group of donors, disulfide as acceptor;pyruvate dehydrogenase (acetyl-transferring) activity;pyruvate dehydrogenase activity	cell part;cytoplasmic part;extracellular membrane-bounded organelle;extracellular organelle;extracellular region part;extracellular vesicular exosome;intracellular membrane-bounded organelle;intracellular organelle;intracellular organelle lumen;intracellular organelle part;intracellular part;macromolecular complex;membrane-bounded organelle;membrane-bounded vesicle;membrane-enclosed lumen;mitocho…	Q9D051	0.786622	5.13433
-2.25154	-0.943417	-1.78588	-1.51457	-1.55639	-2.32193	-1.88897	-2.12029	-1.47393	-2.25154	-1.39593	-1.68966	-2.39593	-2.94342	-3.8365	-2.94342	NaN	-2.05889	0.106793	0.858691	-0.137355	-0.243484	0.0533627	0.941734	0.0486888	0.117534	0.352396	0.686406	0.55746	0.759102	0.145749	0.895553	0.167454	1.25479	0.179122	-1.23088	0.0169927	0.986715	-0.0185891	0.665195	0.273665	-0.722113	ENSMUSG00000102383	Gm38142				-	0.0983947	0.0563928
2.22033	2.37851	2.57531	2.03914	2.57531	2.45681	2.32193	2.10098	2.76765	3.17313	3.22342	2.20789	2.63691	2.68482	3.12928	2.40327	2.45154	2.09761	0.0619215	0.940474	-0.034299	-0.117335	0.541748	0.410844	0.471294	0.973276	1.22252	0.346645	-0.499532	-1.71095	0.00812294	0.984168	-0.00546885	0.770854	0.390639	0.420152	0.624262	0.731261	-0.511062	0.72294	0.270741	-0.550675	ENSMUSG00000020024	Cep83	anatomical structure formation involved in morphogenesis;cell projection assembly;cell projection organization;cellular component assembly;cellular component assembly at cellular level;cellular component assembly involved in morphogenesis;cellular component organization;cellular component organization at cellular level;cellular component organization or biogenesis;cellular component organization …		cell part;centriole;cytoplasmic part;cytoskeletal part;Golgi apparatus;intracellular membrane-bounded organelle;intracellular non-membrane-bounded organelle;intracellular organelle;intracellular organelle part;intracellular part;membrane-bounded organelle;microtubule organizing center part;non-membrane-bounded organelle;organelle;organelle part	Q9D5R3	0.578918	0.469921
1.10434	1.33342	1.52607	1.79077	1.79077	1.63691	1.36177	1.52105	1.74416	1.774	1.55582	1.60881	0.879706	1.21412	1.29278	1.04963	0.765535	0.757023	1.46717	0.114018	0.41821	1.80073	0.3321	0.724626	0.103881	0.453826	0.787977	0.544801	-0.271475	-1.04816	0.600511	0.728716	-0.22105	1.15506	0.286516	-0.413456	0.487133	0.881518	0.093279	2.60576	0.0369194	-0.788811	ENSMUSG00000020154	Ptprb	anatomical structure formation involved in morphogenesis;angiogenesis;cellular metabolic process;cellular process;dephosphorylation;developmental process;metabolic process;phosphate-containing compound metabolic process;phosphorus metabolic process	catalytic activity;hydrolase activity;hydrolase activity, acting on ester bonds;phosphatase activity;phosphoprotein phosphatase activity;phosphoric ester hydrolase activity;protein tyrosine phosphatase activity	cell part;integral to membrane;intrinsic to membrane;macromolecular complex;membrane part;protein complex;receptor complex	B2RU80	0.293632	1.6527
4.9331	4.1177	4.59813	3.32625	2.25096	2.33056	4.10014	3.91743	3.85499	2.76765	2.07382	2.76977	2.50843	1.21412	3.64847	0.263034	2.36457	2.04264	1.98752	0.0310514	-1.91372	-3.68647	2.36924	0.0503896	-1.42044	-4.14087	0.396371	0.634198	-0.900256	-0.849316	1.12374	0.523865	0.59212	0.99531	0.222219	-1.50051	0.0840743	0.957	0.0988409	0.637752	0.26784	-0.980332	ENSMUSG00000036594	H2-Aa	antigen processing and presentation;antigen processing and presentation of exogenous antigen;antigen processing and presentation of exogenous peptide antigen;antigen processing and presentation of exogenous peptide antigen via MHC class II;antigen processing and presentation of peptide antigen;antigen processing and presentation of peptide antigen via MHC class II;antigen processing and presentat…	antigen binding;binding;peptide antigen binding;peptide binding	cell part;cytoplasmic part;external side of plasma membrane;integral to membrane;intracellular membrane-bounded organelle;intracellular organelle;intracellular part;intrinsic to membrane;lysosome;lytic vacuole;macromolecular complex;membrane;membrane part;membrane-bounded organelle;MHC class II protein complex;MHC protein complex;organelle;plasma membrane;plasma membrane part;protein complex;vacu…	P14434	0.717492	3.89679
4.39643	4.57773	4.97131	5.42358	6.18388	5.91576	4.41954	4.60763	4.48027	5.94111	6.27463	5.00135	4.46467	4.29939	4.81506	4.24945	4.12598	4.33842	1.88439	0.0379762	1.19258	3.13898	1.48697	0.0838107	1.23655	2.54851	0.813864	0.526472	-0.288424	-1.09239	0.337916	0.832191	0.146016	0.0507392	0.953188	0.0238975	0.0816876	0.958106	0.102043	1.75129	0.0448488	-1.50108	ENSMUSG00000028759	Hp1bp3	biological regulation;cellular component assembly;cellular component assembly at cellular level;cellular component organization;cellular component organization at cellular level;cellular component organization or biogenesis;cellular component organization or biogenesis at cellular level;cellular macromolecular complex assembly;cellular macromolecular complex subunit organization;cellular process;…	binding;chromatin binding;DNA binding;nucleic acid binding;nucleosome binding	cell part;chromosomal part;chromosome;intracellular membrane-bounded organelle;intracellular non-membrane-bounded organelle;intracellular organelle;intracellular organelle part;intracellular part;macromolecular complex;membrane-bounded organelle;non-membrane-bounded organelle;nucleosome;nucleus;organelle;organelle part;protein-DNA complex	Q3TEA8	0.210055	3.03231
1.73118	1.24489	1.76553	2.30743	2.92979	2.5008	0.632268	0.632268	1.41143	1.95977	3.31759	2.06695	0.970854	1.25096	0.613532	0.847997	0.400538	0.713696	1.79547	0.0438928	0.998805	2.86055	1.42714	0.083984	1.55612	2.5621	0.569692	0.616448	-0.291039	-0.889608	1.0455	0.5275	0.688547	0.0576758	0.938029	0.0531281	0.0995218	0.947035	0.131236	1.76988	0.041818	-1.79403	ENSMUSG00000021192	Golga5	cellular component organization;cellular component organization at cellular level;cellular component organization or biogenesis;cellular component organization or biogenesis at cellular level;cellular process;establishment of localization;establishment of localization in cell;Golgi organization;Golgi vesicle transport;intracellular transport;organelle organization;transport;vesicle-mediated trans…	binding;enzyme binding;GTPase binding;identical protein binding;protein binding;protein dimerization activity;protein homodimerization activity;Rab GTPase binding;Ras GTPase binding;small GTPase binding	cell part;cis-Golgi network;cytoplasmic part;Golgi apparatus;Golgi apparatus part;Golgi cisterna;Golgi membrane;integral to membrane;intracellular membrane-bounded organelle;intracellular organelle;intracellular organelle part;intracellular part;intrinsic to membrane;membrane;membrane part;membrane-bounded organelle;organelle;organelle membrane;organelle part;organelle subcompartment	Q9QYE6	0.73279	2.71002
1.40054	1.02148	1.80735	2.48285	2.32481	2.10434	1.81558	0.941106	1.67356	1.23879	2.47768	2.12433	0.978196	0	1.03562	1.09085	1.60881	0.773996	1.6225	0.0553766	0.894208	2.53991	0.441253	0.479857	0.470185	0.84359	0.514397	0.592284	0.486613	0.945098	0.0660269	0.946102	-0.0669552	0.868183	0.291482	-0.805473	0.391899	0.826634	0.357068	0.828349	0.195461	-0.789044	ENSMUSG00000024654	Asrgl1	amine catabolic process;amine metabolic process;asparagine catabolic process;asparagine catabolic process via L-aspartate;asparagine metabolic process;aspartate family amino acid catabolic process;aspartate family amino acid metabolic process;carboxylic acid catabolic process;carboxylic acid metabolic process;catabolic process;cellular amine metabolic process;cellular amino acid catabolic process…	asparaginase activity;beta-aspartyl-peptidase activity;catalytic activity;exopeptidase activity;hydrolase activity;hydrolase activity, acting on carbon-nitrogen (but not peptide) bonds;hydrolase activity, acting on carbon-nitrogen (but not peptide) bonds, in linear amides;omega peptidase activity;peptidase activity;peptidase activity, acting on L-amino acid peptides	cell part;cytoplasm;intracellular membrane-bounded organelle;intracellular organelle;intracellular part;membrane-bounded organelle;nucleus;organelle	Q8C0M9	0.226419	1.50862
0.475085	-0.68966	-0.736966	0.799087	0.565597	1.16992	0.555816	0.0840642	-0.251539	0.0703893	-0.184425	0.613532	0.485427	0.0285691	0.0840642	0.238787	0.695994	0.807355	1.25766	0.075442	1.16205	2.17749	0.0378637	0.958727	0.0370516	0.0857736	0.778643	0.494549	0.381358	1.17059	0.412391	0.742724	-0.446627	0.0905621	0.909002	0.0699062	1.08545	0.666158	0.678371	0.638549	0.343142	0.414213	ENSMUSG00000015016	Acsf3	biosynthetic process;carboxylic acid biosynthetic process;carboxylic acid catabolic process;carboxylic acid metabolic process;catabolic process;cellular biosynthetic process;cellular catabolic process;cellular ketone metabolic process;cellular lipid metabolic process;cellular metabolic process;cellular process;dicarboxylic acid catabolic process;dicarboxylic acid metabolic process;fatty acid bios…	acid-thiol ligase activity;adenyl nucleotide binding;adenyl ribonucleotide binding;ATP binding;binding;catalytic activity;ligase activity;ligase activity, forming carbon-sulfur bonds;malonyl-CoA synthetase activity;nucleotide binding;purine nucleotide binding;purine ribonucleoside triphosphate binding;purine ribonucleotide binding;ribonucleotide binding	cell part;cytoplasmic part;intracellular membrane-bounded organelle;intracellular organelle;intracellular part;membrane-bounded organelle;mitochondrion;organelle	Q3URE1	0.165893	1.22621
0.713696	0.263034	0.505891	1.60407	2.15056	2.17632	-0.454032	0.687061	1.04963	2.26003	1.89142	1.01436	0.464668	-1.35845	0.604071	0.594549	0.443607	0.903038	2.54311	0.0273103	1.48278	4.52684	1.04	0.138584	1.29438	1.89075	0.502874	0.567508	0.743636	0.996139	0.0484724	0.955229	0.0666538	0.269756	0.680096	-0.524125	0.243296	0.883709	0.255051	1.2813	0.0845323	-1.07487	ENSMUSG00000022122	Ednrb	activation of phospholipase C activity;activation of phospholipase C activity by G-protein coupled receptor protein signaling pathway coupled to IP3 second messenger;aging;ameboidal cell migration;anatomical structure development;biological regulation;calcium ion homeostasis;cation homeostasis;cell chemotaxis;cell differentiation;cell migration;cell motility;cell surface receptor linked signaling…	binding;endothelin receptor activity;G-protein coupled receptor activity;hormone binding;molecular transducer activity;peptide binding;peptide hormone binding;peptide receptor activity;peptide receptor activity, G-protein coupled;receptor activity;signal transducer activity;signaling receptor activity;transmembrane signaling receptor activity	cell part;integral to membrane;intracellular organelle part;intracellular part;intrinsic to membrane;membrane;membrane part;membrane raft;nuclear membrane;nuclear part;organelle membrane;organelle part;plasma membrane	P48302	0.20626	2.65647
0.367371	-0.915936	0.584962	1.72247	2.32769	2.6017	-0.395929	0.226508	-0.599462	1.63691	2.70266	0.575312	-3.32193	-2.64386	-1.32193	-0.473931	-0.943417	-1.59946	1.83459	0.0326357	2.20515	3.47004	1.33787	0.0868809	1.89459	2.48482	0.993708	0.312921	1.42363	1.84444	0.194344	0.863167	0.268427	1.56733	0.131174	-2.17294	0.362302	0.820574	0.578988	1.7195	0.0400646	-2.6439	ENSMUSG00000020715	Ern1	activation of JUN kinase activity;activation of MAPK activity;activation of signaling protein activity involved in unfolded protein response;apoptosis;apoptosis in response to endoplasmic reticulum stress;biological regulation;biosynthetic process;carbohydrate homeostasis;cell cycle arrest;cell cycle process;cell death;cell proliferation;cellular biosynthetic process;cellular chemical homeostasis…	adenyl nucleotide binding;adenyl ribonucleotide binding;ADP binding;ATP binding;binding;catalytic activity;cation binding;endonuclease activity;endoribonuclease activity;enzyme binding;heat shock protein binding;Hsp70 protein binding;Hsp90 protein binding;hydrolase activity;hydrolase activity, acting on ester bonds;identical protein binding;ion binding;kinase activity;magnesium ion binding;metal …	cell part;cytoplasm;cytoplasmic part;endoplasmic reticulum;endoplasmic reticulum membrane;endoplasmic reticulum part;integral to endoplasmic reticulum membrane;integral to membrane;integral to organelle membrane;intracellular membrane-bounded organelle;intracellular organelle;intracellular organelle part;intracellular part;intrinsic to endoplasmic reticulum membrane;intrinsic to membrane;intrinsi…	Q9EQY0	0.457231	2.87505
1.81147	1.84398	2	2.10434	1.56071	1.7137	2.10769	1.75275	2.26903	2.01792	2.14078	1.79077	2.88166	3.07039	3.05137	3.46074	3.91552	4.13586	0.207467	0.790873	-0.0922358	-0.339111	0.118959	0.882891	-0.059999	-0.21145	1.80232	0.206944	0.836234	2.71836	0.411363	0.806932	-0.158005	2.36962	0.100297	0.957985	0.423735	0.848786	-0.190242	2.9372	0.0236035	1.85422	ENSMUSG00000026932	Nacc2	biological regulation;biosynthetic process;cellular biosynthetic process;cellular component assembly;cellular component organization;cellular component organization at cellular level;cellular component organization or biogenesis;cellular component organization or biogenesis at cellular level;cellular localization;cellular macromolecule biosynthetic process;cellular macromolecule localization;cell…	binding;catalytic activity;core promoter proximal region DNA binding;core promoter proximal region sequence-specific DNA binding;deacetylase activity;DNA binding;enzyme binding;histone deacetylase activity;histone deacetylase binding;hydrolase activity;hydrolase activity, acting on carbon-nitrogen (but not peptide) bonds;hydrolase activity, acting on carbon-nitrogen (but not peptide) bonds, in li…	cell part;chromatin;chromatin remodeling complex;chromosomal part;histone deacetylase complex;intracellular membrane-bounded organelle;intracellular organelle;intracellular organelle part;intracellular part;macromolecular complex;membrane-bounded organelle;nuclear chromatin;nuclear chromosome part;nuclear part;nucleoplasm part;nucleus;NuRD complex;organelle;organelle part;protein complex;transcri…	Q9DCM7	0.690701	0.250239
-0.785875	-1.12029	-1.68966	-3.47393	-2.05889	-1.68966	-0.68966	-1.39593	-1.73697	-2	-1.68966	-1.152	-0.321928	-1.94342	-1.59946	-0.836501	-1.12029	-1.8365	0.935195	0.126606	-1.20889	-1.71622	0.357657	0.575869	-0.339703	-0.68549	0.0136866	0.991866	0.0238366	0.0352584	0.0648263	0.945678	0.075575	0.00795731	0.979469	-0.0140841	0.593724	0.715998	-0.793607	0.379069	0.529998	0.349455	ENSMUSG00000021707	Dhfr	amine biosynthetic process;amine metabolic process;aromatic compound biosynthetic process;biosynthetic process;carboxylic acid biosynthetic process;carboxylic acid metabolic process;cellular amine metabolic process;cellular amino acid biosynthetic process;cellular amino acid metabolic process;cellular aromatic compound metabolic process;cellular biosynthetic process;cellular ketone metabolic proc…	binding;catalytic activity;coenzyme binding;cofactor binding;dihydrofolate reductase activity;dihydrofolic acid binding;drug binding;mRNA binding;NADP binding;nucleic acid binding;nucleotide binding;oxidoreductase activity;oxidoreductase activity, acting on the CH-NH group of donors;oxidoreductase activity, acting on the CH-NH group of donors, NAD or NADP as acceptor;RNA binding	cell part;cytoplasmic part;cytosol;intracellular part	P00375	0.456792	1.19122
7.47119	7.47606	7.44964	8.06194	8.16219	7.92588	7.4261	7.42794	6.98823	8.02586	7.45393	7.58248	7.40446	7.58721	7.74039	7.54024	8.51586	8.01061	2.97359	0.0328924	0.584373	3.45873	0.831725	0.289211	0.406667	1.24467	0.678394	0.51516	0.444884	1.11791	0.559863	0.755674	0.184874	0.778841	0.438267	0.296598	0.908451	0.708017	0.36258	0.43345	0.491463	0.334815	ENSMUSG00000029649	Pomp	cellular component assembly;cellular component assembly at cellular level;cellular component organization;cellular component organization at cellular level;cellular component organization or biogenesis;cellular component organization or biogenesis at cellular level;cellular macromolecular complex assembly;cellular macromolecular complex subunit organization;cellular process;cellular protein compl…		cell part;cytoplasm;cytoplasmic part;cytosol;endoplasmic reticulum;intracellular membrane-bounded organelle;intracellular organelle;intracellular organelle part;intracellular part;membrane;membrane-bounded organelle;nuclear part;nucleoplasm;nucleus;organelle;organelle membrane;organelle part	Q9CQT5	1.30382	2.51265
4.85	4.89966	4.74147	5.23189	4.9458	5.13996	4.86888	5.01212	4.66562	4.64212	4.67186	5.00809	4.78293	4.8953	4.81762	4.70708	4.90304	5.06221	1.33701	0.193136	0.275508	1.40279	0.184805	0.82832	-0.0748502	-0.294086	0.211314	0.889959	0.0588237	0.282891	0.0577204	0.964015	-0.0185002	0.0551449	0.9571	-0.0169225	1.07957	0.696309	0.331858	0.30481	0.700251	0.116752	ENSMUSG00000022437	Samm50	cellular component organization;cellular component organization at cellular level;cellular component organization or biogenesis;cellular component organization or biogenesis at cellular level;cellular membrane organization;cellular process;establishment of localization;establishment of localization in cell;establishment of protein localization;establishment of protein localization in mitochondrio…		cell part;cytoplasmic part;extracellular membrane-bounded organelle;extracellular organelle;extracellular region part;extracellular vesicular exosome;integral to membrane;intracellular membrane-bounded organelle;intracellular organelle;intracellular organelle part;intracellular part;intrinsic to membrane;macromolecular complex;membrane;membrane part;membrane-bounded organelle;membrane-bounded ves…	Q8BGH2	0.907851	0.519126
2.26303	1.81967	1.86394	2.53356	3.08746	2.82782	1.42761	1.47508	1.79077	2.16027	2.53107	1.66903	1.15056	0.895303	1.3505	0.790772	1.55582	1.45418	1.76	0.0508978	0.834068	2.66256	0.947289	0.214126	0.555636	1.4839	0.188343	0.855218	0.134802	0.360756	1.08322	0.562718	0.417726	1.16718	0.277813	-0.432368	1.10395	0.665445	0.696158	1.15884	0.111342	-0.853202	ENSMUSG00000043384	Gprasp1	cellular process;endosome to lysosome transport;endosome transport;establishment of localization;establishment of localization in cell;intracellular transport;lysosomal transport;transport;vacuolar transport;vesicle-mediated transport		cell part;cytoplasm;intracellular part	Q5U4C1	1.90239	2.4025
2.57531	3.41954	2.5435	3.15704	3.31615	3.62761	3.49057	2.38957	2.25096	3.12102	3.14568	3.10601	2.01792	2.87381	2.15704	2.47249	2.87971	2.12102	0.75142	0.241586	0.520816	1.24475	0.454742	0.481977	0.413869	0.840653	0.153667	0.874006	0.141477	0.318607	0.100293	0.923675	0.13575	0.311175	0.661654	-0.360773	0.809674	0.749978	0.242697	1.34857	0.102378	-0.633166	ENSMUSG00000078851	Hist3h2a	cellular component disassembly;cellular component disassembly at cellular level;cellular component organization;cellular component organization at cellular level;cellular component organization or biogenesis;cellular component organization or biogenesis at cellular level;cellular macromolecular complex disassembly;cellular macromolecular complex subunit organization;cellular macromolecule metabol…	binding;DNA binding;nucleic acid binding	cell part;chromosomal part;extracellular membrane-bounded organelle;extracellular organelle;extracellular region part;extracellular vesicular exosome;intracellular organelle part;intracellular part;macromolecular complex;membrane-bounded organelle;membrane-bounded vesicle;nuclear chromosome part;nuclear nucleosome;nuclear part;nucleosome;organelle;organelle part;protein-DNA complex;vesicle	Q8BFU2	0.323029	0.993546
0.0285691	0.687061	0.15056	0.650765	-0.37707	0.321928	-0.0291463	-0.888969	-0.434403	0.584962	-0.358454	0.333424	-0.0144996	-1.152	-0.785875	0.731183	0.275007	0.650765	0.0879472	0.89117	-0.0901888	-0.194227	0.782336	0.255193	0.637483	1.33979	1.52773	0.216458	1.20311	2.59555	1.08558	0.516122	0.739569	0.182583	0.798669	-0.199953	0.00946071	0.988779	0.0118969	0.508002	0.43299	0.365674	ENSMUSG00000026737	Pip4k2a	anatomical structure development;cell development;cellular developmental process;cellular process;developmental process;megakaryocyte development	1-phosphatidylinositol-5-phosphate 4-kinase activity;adenyl nucleotide binding;adenyl ribonucleotide binding;ATP binding;binding;catalytic activity;inositol or phosphatidylinositol kinase activity;kinase activity;lipid kinase activity;nucleotide binding;phosphatidylinositol phosphate kinase activity;phosphotransferase activity, alcohol group as acceptor;purine nucleotide binding;purine ribonucleo…	cell part;cytoplasm;intracellular membrane-bounded organelle;intracellular organelle;intracellular part;membrane;membrane-bounded organelle;nucleus;organelle;plasma membrane	O70172	0.723484	0.486367
1.35614	0.910733	1.36737	1.63227	2.30159	2.1177	0.565597	1.20163	0.925999	1.81558	2.56803	1.66448	1.25701	0.378512	0.454176	1.15704	0.863939	0.201634	1.49263	0.0671195	0.805768	2.30257	1.54074	0.0834046	1.11829	2.57285	0.0377057	0.970579	0.044306	0.0888667	0.589212	0.699866	0.313672	0.235354	0.758033	-0.201177	0.00109544	0.991629	0.00115351	1.48639	0.0619769	-1.27516	ENSMUSG00000006705	Pknox1	anatomical structure development;anatomical structure formation involved in morphogenesis;angiogenesis;biological regulation;biosynthetic process;camera-type eye development;cell activation;cell differentiation;cellular biosynthetic process;cellular developmental process;cellular macromolecule biosynthetic process;cellular macromolecule metabolic process;cellular metabolic process;cellular nitrog…	binding;DNA binding;nucleic acid binding;nucleic acid binding transcription factor activity;protein binding;protein dimerization activity;protein heterodimerization activity;sequence-specific distal enhancer binding RNA polymerase II transcription factor activity;sequence-specific DNA binding;sequence-specific DNA binding RNA polymerase II transcription factor activity;sequence-specific DNA bindi…	cell part;cytoplasm;intracellular membrane-bounded organelle;intracellular organelle;intracellular organelle part;intracellular part;macromolecular complex;membrane-bounded organelle;nuclear part;nucleoplasm part;nucleus;organelle;organelle part;protein complex;transcription factor complex	O70477	0.325502	2.75928
2.46205	2.48285	2.72901	2.25701	1.46989	1.75702	3.02503	2.53605	2.74416	1.88753	2	2.31325	2.98368	3.1635	3.27501	3.42492	3.30451	2.83188	1.38754	0.0808238	-0.729997	-2.11326	1.6744	0.0907191	-0.701491	-2.41467	0.0820107	0.943517	0.0463757	0.154641	0.564371	0.743506	-0.210444	1.05939	0.322221	0.372313	0.382163	0.846688	-0.23895	2.14434	0.0392233	1.12018	ENSMUSG00000043162	Pyurf	biological regulation;biosynthetic process;cellular biosynthetic process;cellular lipid metabolic process;cellular macromolecule metabolic process;cellular metabolic process;cellular process;cellular protein metabolic process;glycerolipid biosynthetic process;glycerolipid metabolic process;glycerophospholipid biosynthetic process;glycerophospholipid metabolic process;GPI anchor biosynthetic proce…		cell part;cytoplasmic part;endoplasmic reticulum membrane;endoplasmic reticulum part;glycosylphosphatidylinositol-N-acetylglucosaminyltransferase (GPI-GnT) complex;intracellular membrane-bounded organelle;intracellular organelle;intracellular organelle part;intracellular part;macromolecular complex;membrane;membrane part;membrane-bounded organelle;mitochondrion;organelle;organelle membrane;organe…	Q9D1C3	0.730301	2.75977
3.64962	3.99277	4.10936	3.89045	3.71699	3.62644	3.78764	3.32337	3.68482	4.08576	3.42358	3.26604	4.03034	4.31759	4.33414	4.0036	3.77716	3.83996	0.47286	0.547317	-0.172623	-0.668467	0.00778076	0.996195	-0.00681702	-0.0175739	1.3815	0.368807	-0.353783	-1.61169	0.741566	0.660096	0.318638	1.66509	0.16948	0.628746	0.22762	0.904832	0.152832	0.469152	0.48876	0.28178	ENSMUSG00000039704	Lmbrd2			cell part;integral to membrane;intrinsic to membrane;membrane;membrane part	Q8C561	0.72314	0.221973
3.51096	3.03562	2.87774	2.80941	3.07553	2.91073	2.60881	2.67356	2.90304	2.9279	3.23726	2.95233	2.75702	2.62527	3.14893	3.04089	3.21101	3.14241	0.437107	0.535059	-0.20955	-0.685944	1.09407	0.258321	0.310695	1.33047	0.807216	0.52888	0.287697	1.08628	0.917589	0.599645	0.412975	0.252992	0.784402	0.115275	0.354073	0.889684	-0.107269	0.344656	0.712813	0.0922767	ENSMUSG00000025173	Wdr45b	autophagic vacuole assembly;autophagy;catabolic process;cell communication;cellular catabolic process;cellular component assembly;cellular component assembly at cellular level;cellular component organization;cellular component organization at cellular level;cellular component organization or biogenesis;cellular component organization or biogenesis at cellular level;cellular localization;cellular …	binding;lipid binding;phosphatidylinositol binding;phosphatidylinositol-3,5-bisphosphate binding;phosphatidylinositol-3-phosphate binding;phospholipid binding	cell part;cytoplasmic part;cytosol;extrinsic to membrane;intracellular part;membrane;membrane part;pre-autophagosomal structure membrane	Q9CR39	0.606417	0.160747
4.82782	4.60881	4.31615	5.21878	5.54164	5.45187	4.27798	4.57592	4.28096	5.25739	5.24527	4.76607	4.81198	4.82985	4.73444	4.37504	4.42425	4.40939	2.01156	0.0416709	0.819839	2.96285	1.70081	0.0878048	0.711287	2.45624	3.54402	0.190274	-0.389198	-2.93271	0.505934	0.760173	0.205972	1.79774	0.196412	0.413805	0.769383	0.731431	0.314523	1.87286	0.0596799	-0.68668	ENSMUSG00000020361	Hspa4	cellular component assembly;cellular component assembly at cellular level;cellular component organization;cellular component organization at cellular level;cellular component organization or biogenesis;cellular component organization or biogenesis at cellular level;cellular macromolecular complex assembly;cellular macromolecular complex subunit organization;cellular membrane organization;cellular…	adenyl nucleotide binding;adenyl ribonucleotide binding;ATP binding;binding;nucleotide binding;purine nucleotide binding;purine ribonucleoside triphosphate binding;purine ribonucleotide binding;ribonucleotide binding	cell part;cytoplasmic part;cytosol;extracellular membrane-bounded organelle;extracellular organelle;extracellular region part;extracellular vesicular exosome;intracellular membrane-bounded organelle;intracellular organelle;intracellular part;membrane-bounded organelle;membrane-bounded vesicle;mitochondrion;organelle;vesicle	Q3U2G2	1.09973	3.44546
3.93357	2.5656	0.933573	3.21257	2.10098	3.6427	0.695994	2.41414	1.3505	1.34483	1.55582	1.38405	2.81558	1.71809	1.37295	1.13093	1.12433	1.7866	0.199218	0.695291	0.507835	0.469661	0.0394727	0.954251	-0.058644	-0.0969603	0.566868	0.540455	-0.621587	-1.05848	0.421975	0.704457	0.990705	0.294477	0.660621	0.481996	1.54691	0.587145	1.55718	0.129833	0.838608	-0.0809463	ENSMUSG00000005483	Dnajb1	biological regulation;cellular macromolecule metabolic process;cellular metabolic process;cellular process;cellular protein metabolic process;chaperone cofactor-dependent protein refolding;chaperone mediated protein folding requiring cofactor;chaperone-mediated protein folding;'de novo' posttranslational protein folding;'de novo' protein folding;macromolecule metabolic process;metabolic process;n…	ATPase activator activity;ATPase binding;ATPase regulator activity;binding;chaperone binding;enzyme activator activity;enzyme binding;enzyme regulator activity;heat shock protein binding;Hsp70 protein binding;nucleoside-triphosphatase regulator activity;protein binding;unfolded protein binding	cell part;cytoplasmic part;cytosol;extracellular membrane-bounded organelle;extracellular organelle;extracellular region part;extracellular vesicular exosome;intracellular membrane-bounded organelle;intracellular non-membrane-bounded organelle;intracellular organelle;intracellular organelle part;intracellular part;membrane-bounded organelle;membrane-bounded vesicle;non-membrane-bounded organelle;…	Q9QYJ3	1.30297	0.158238
0.575312	-0.810966	0.879706	-0.104697	0.226508	-0.152003	0.378512	0.632268	-0.514573	-0.915936	1.11103	0.356144	-0.0291463	-0.321928	-1.2863	-1.4344	0.400538	-0.736966	0.157802	0.77957	-0.224748	-0.354632	0.00879563	0.992655	0.0183443	0.023335	0.0226504	0.983231	-0.0444839	-0.0588495	0.0264026	0.9687	0.0492818	0.62087	0.406561	-0.711195	0.116843	0.938586	-0.19381	0.412683	0.442601	-0.774023	ENSMUSG00000029913	Prdm5	biological regulation;cell cycle;cellular component organization;cellular component organization at cellular level;cellular component organization or biogenesis;cellular component organization or biogenesis at cellular level;cellular macromolecule metabolic process;cellular metabolic process;cellular process;cellular protein metabolic process;chromatin modification;chromatin organization;chromoso…	binding;catalytic activity;cation binding;core promoter proximal region DNA binding;core promoter proximal region sequence-specific DNA binding;DNA binding;ion binding;metal ion binding;methyltransferase activity;nucleic acid binding;nucleic acid binding transcription factor activity;protein binding;regulatory region DNA binding;regulatory region nucleic acid binding;repressing transcription fact…	cell part;intracellular membrane-bounded organelle;intracellular organelle;intracellular part;membrane-bounded organelle;nucleus;organelle	Q9CXE0	0.0594454	0.0870964
-4.05889	-1.68966	-2.18442	-1.8365	-1.39593	-1.68966	-5.05889	-3.64386	-2.39593	-2.25154	-3.05889	-4.64386	NaN	-3.47393	-3.18442	-2.32193	-3.18442	-2	0.614702	0.256295	1.00363	1.2047	0.135012	0.80392	0.381463	0.334075	0.754345	0.430544	0.82706	1.4534	0.4275	0.70308	1.05523	0.133456	0.832967	0.370382	1.10394	0.649632	1.6774	0.445913	0.411026	0.815979	ENSMUSG00000104369	Gm38082				-	1.192	0.51062
3.46858	3.83693	3.30597	4.12184	4.57046	4.12515	4.1914	3.80735	3.66903	4.13832	4.51475	4.34837	2.8679	3.5509	3.68145	3.60288	4.52231	4.00988	1.56283	0.0655618	0.735325	2.32338	1.09745	0.202153	0.444555	1.53047	0.860274	0.408204	0.678277	1.45369	0.727668	0.655802	-0.352099	0.815142	0.349218	-0.522513	0.121285	0.949405	-0.0613294	0.42961	0.51111	-0.288791	ENSMUSG00000060538	Tmem219	apoptosis;cell death;cellular process;death;programmed cell death		cell part;integral to membrane;intrinsic to membrane;membrane;membrane part;plasma membrane	Q9D123	0.722294	2.45882
5.47411	5.65621	6.0045	5.22419	4.35685	5.06264	5.68173	5.91791	5.80193	4.91695	4.28983	5.47411	5.20906	5.50526	5.8748	5.32193	5.58376	5.39951	1.26338	0.087194	-0.83038	-2.03311	1.22152	0.120603	-0.906891	-2.02071	0.172511	0.878696	-0.0946385	-0.307633	0.201802	0.89058	-0.0889169	0.592473	0.520748	-0.270819	0.00942112	0.988716	-0.0124059	0.704272	0.280676	0.541433	ENSMUSG00000022415	Syngr1	biological regulation;establishment of localization;establishment of localization in cell;establishment of protein localization;intracellular protein transport;intracellular transport;protein targeting;protein transport;regulation of biological process;regulation of biological quality;regulation of cell communication;regulation of cellular process;regulation of long-term neuronal synaptic plastic…		cell junction;cell part;clathrin coated vesicle membrane;clathrin-coated vesicle;coated vesicle;coated vesicle membrane;cytoplasmic membrane-bounded vesicle;cytoplasmic part;cytoplasmic vesicle;cytoplasmic vesicle membrane;cytoplasmic vesicle part;integral to membrane;intracellular membrane-bounded organelle;intracellular organelle;intracellular organelle part;intracellular part;intrinsic to memb…	O55100	0.0792627	2.23824
2.75275	2.49313	2.55336	2.69599	3.05137	2.97453	2.43029	2.51854	2.71149	2.852	3.22497	2.08066	2.91648	2.90881	3.04789	2.90111	3.03034	2.79494	1.08344	0.217036	0.30755	1.31741	0.181906	0.779897	0.165769	0.370832	0.235562	0.895348	-0.0489323	-0.26935	0.151237	0.930165	0.0463096	1.89043	0.19015	0.404287	0.205409	0.906182	0.188091	0.214221	0.719579	0.189586	ENSMUSG00000021824	Ap3m1	anterograde axon cargo transport;anterograde synaptic vesicle transport;axon cargo transport;cellular component movement;cellular process;cytoskeleton-dependent intracellular transport;establishment of localization;establishment of localization in cell;establishment of protein localization;intracellular protein transport;intracellular transport;microtubule-based movement;microtubule-based process…	binding;enzyme binding;GTPase binding;protein binding;Rab GTPase binding;Ras GTPase binding;small GTPase binding	AP-type membrane coat adaptor complex;cell part;clathrin adaptor complex;cytoplasmic part;cytoplasmic vesicle membrane;cytoplasmic vesicle part;Golgi apparatus;intracellular membrane-bounded organelle;intracellular organelle;intracellular organelle part;intracellular part;lysosomal membrane;macromolecular complex;membrane;membrane part;membrane-bounded organelle;organelle;organelle membrane;organ…	Q9JKC8	0.262823	0.622072
-0.514573	-1.35845	-1.39593	-1.78588	-1.8365	-1.51457	-1.8365	-2.25154	-1.55639	-1.78588	-2.64386	-2	-2.55639	-2.64386	-2.47393	-1.21759	-2	-0.666576	0.956951	0.16056	-0.622665	-1.53894	0.328936	0.621899	-0.261766	-0.612335	1.49919	0.21776	1.26334	2.57849	1.05849	0.516781	0.791826	1.50583	0.179286	-0.676582	0.711881	0.716447	0.430927	0.84765	0.184064	0.848521	ENSMUSG00000046572	Zfp518b	biological regulation;biosynthetic process;cellular biosynthetic process;cellular macromolecule biosynthetic process;cellular macromolecule metabolic process;cellular metabolic process;cellular nitrogen compound metabolic process;cellular process;macromolecule biosynthetic process;macromolecule metabolic process;metabolic process;nitrogen compound metabolic process;nucleic acid metabolic process;…	nucleic acid binding transcription factor activity;sequence-specific DNA binding RNA polymerase II transcription factor activity;sequence-specific DNA binding transcription factor activity	cell part;intracellular membrane-bounded organelle;intracellular organelle;intracellular part;membrane-bounded organelle;nucleus;organelle	J3QNM2	1.59025	1.07897
-0.535332	-0.358454	0.713696	1.13093	0.594549	0.344828	-0.184425	0.344828	0.555816	0.378512	0.731183	-0.286304	0.978196	-0.577767	0.526069	0.250962	0.124328	0.659925	0.760031	0.206215	0.750133	1.35421	0.0325111	0.964194	0.0357235	0.0758861	0.024777	0.98269	0.036239	0.0614678	0.2665	0.82453	-0.29877	0.046868	0.943651	0.0700925	0.477475	0.795031	0.415639	0.0729883	0.895203	0.0706079	ENSMUSG00000028999	Rint1	biological regulation;cell cycle;cellular process;establishment of localization;establishment of localization in cell;establishment of protein localization;Golgi vesicle transport;intracellular transport;protein transport;regulation of biological process;regulation of cellular localization;regulation of cellular process;regulation of ER to Golgi vesicle-mediated transport;regulation of intracellu…		cell part;cytoplasmic part;endoplasmic reticulum;endoplasmic reticulum membrane;endoplasmic reticulum part;intracellular membrane-bounded organelle;intracellular organelle;intracellular organelle part;intracellular part;membrane;membrane part;membrane-bounded organelle;organelle;organelle membrane;organelle part	Q8BZ36	0.0721565	0.663947
-0.358454	0.226508	0.378512	1.24489	1.70929	1.9855	-0.599462	-0.268817	-0.268817	0.565597	1.0635	0.378512	-1.05889	-0.943417	-0.943417	-0.514573	-1.51457	-0.761213	2.13125	0.0300089	1.56437	3.79974	1.97023	0.0660744	1.04824	3.15512	0.0591458	0.954556	0.051789	0.128436	0.85673	0.601384	0.461221	2.17529	0.139696	-0.602877	1.51804	0.63536	0.977355	1.93141	0.0395501	-1.59932	ENSMUSG00000033295	Ptprf	anatomical structure morphogenesis;biological adhesion;biological regulation;cell adhesion;cell migration;cell motility;cell part morphogenesis;cell projection morphogenesis;cell projection organization;cellular component morphogenesis;cellular component movement;cellular component organization;cellular component organization at cellular level;cellular component organization or biogenesis;cellula…	binding;carbohydrate binding;catalytic activity;chondroitin sulfate proteoglycan binding;glycoprotein binding;glycosaminoglycan binding;heparin binding;hydrolase activity;hydrolase activity, acting on ester bonds;pattern binding;phosphatase activity;phosphoprotein phosphatase activity;phosphoric ester hydrolase activity;polysaccharide binding;protein binding;protein complex binding;protein tyrosi…	cell body;cell part;cell projection;extracellular membrane-bounded organelle;extracellular organelle;extracellular region part;extracellular vesicular exosome;integral to membrane;intrinsic to membrane;membrane part;membrane-bounded organelle;membrane-bounded vesicle;neuron projection;neuronal cell body;organelle;vesicle	A2A8L5	2.21936	3.82567
1.61353	1.95977	1.32769	0.85599	0.831877	1.81558	1.41143	1.0072	1.7866	0.275007	1.56071	1.66903	0.485427	0.432959	0.298658	1.48543	0.847997	NaN	0.554974	0.353425	-0.465849	-0.987085	0.176862	0.76813	-0.23349	-0.388442	1.26194	0.283907	0.76103	2.18581	0.329274	0.81007	0.231924	1.89695	0.127868	-0.996058	0.000256775	0.991407	-0.000435521	0.000786336	0.988191	-0.0015378	ENSMUSG00000030844	Rgs10	biological regulation;negative regulation of biological process;negative regulation of cell communication;negative regulation of cellular process;negative regulation of G-protein coupled receptor protein signaling pathway;negative regulation of response to stimulus;negative regulation of signal transduction;negative regulation of signaling;positive regulation of catalytic activity;positive regula…	enzyme activator activity;enzyme regulator activity;GTPase activator activity;GTPase regulator activity;nucleoside-triphosphatase regulator activity	axon part;axon terminus;cell body;cell part;cell projection;cell projection part;cytoplasm;dendritic spine;intracellular membrane-bounded organelle;intracellular organelle;intracellular part;membrane;membrane-bounded organelle;neuron projection;neuron projection terminus;neuron spine;neuronal cell body;nucleus;organelle;plasma membrane	Q9CQE5	0.142482	0.530253
-1.68966	-3.32193	-0.713119	-0.0439433	0.85599	0.298658	-2.39593	-2.18442	-1.88897	-0.358454	0.895303	-0.37707	-3.47393	-3.47393	-2.32193	-0.37707	-1	-0.340075	1.32505	0.0568543	2.27847	2.51791	2.11152	0.0527513	2.2097	4.04719	2.33687	0.101867	2.51755	4.66522	0.116443	0.907027	0.248205	1.06701	0.225455	-0.933489	0.253697	0.877556	0.316975	0.591868	0.327416	-0.625641	ENSMUSG00000058818	Pirb	adaptive immune response;adaptive immune response based on somatic recombination of immune receptors built from immunoglobulin superfamily domains;B cell homeostasis;B cell mediated immunity;biological regulation;cell activation;cell differentiation;cell surface receptor linked signaling pathway;cellular developmental process;cellular process;cellular response to chemical stimulus;cellular respon…		cell part;integral to membrane;intrinsic to membrane;membrane;membrane part;plasma membrane	P97484	0.254809	2.91065
0.137504	0.214125	0.163499	0.62293	1.27501	1.72247	0.275007	-0.643856	0.687061	-0.104697	1.42223	1.20789	0.678072	0.15056	0.333424	-1.78588	0.298658	1.71809	1.49699	0.0588275	1.03509	2.46435	0.522871	0.384724	0.735739	1.02399	0.109018	0.893261	-0.310395	-0.274869	0.0576062	0.950647	0.0656385	0.265869	0.715383	0.281281	0.252159	0.873899	0.364992	0.27284	0.590486	-0.764853	ENSMUSG00000044876	Zfp444				A0A140LI69	0.256864	1.46147
-0.713119	-1.8365	-1.47393	0.275007	0.739848	0.739848	-0.577767	-1.21759	-0.304006	-0.736966	0.0426443	-0.136062	0.0565835	-0.234465	0.214125	0.263034	0.367371	0.584962	2.20674	0.0285646	1.92608	4.1378	0.517133	0.437646	0.422994	0.921569	1.1407	0.396489	0.393042	1.49992	0.681921	0.61854	-0.641396	1.11254	0.235314	0.711869	1.4216	0.643355	0.861695	1.25924	0.109464	0.681917	ENSMUSG00000027956	Tmem144			cell part;integral to membrane;intrinsic to membrane;membrane part	Q8VEH0	0.16843	2.74727
1.76977	1.9222	2.21723	3.66334	3.07553	3.47508	2.48027	2.4957	1.852	2.60644	3.52231	3.12433	2.02148	1.95606	1.70044	2.64155	1.92979	2.22342	2.56347	0.0273306	1.43492	4.52018	1.11975	0.144331	0.808373	1.83929	0.747862	0.507747	0.372261	1.133	0.542399	0.713821	-0.306253	0.754225	0.409283	-0.383328	0.432821	0.816838	0.320295	1.14665	0.11466	-0.819439	ENSMUSG00000083282	Ctsf	macromolecule metabolic process;metabolic process;primary metabolic process;protein metabolic process;proteolysis;proteolysis involved in cellular protein catabolic process	catalytic activity;cysteine-type endopeptidase activity;cysteine-type peptidase activity;endopeptidase activity;hydrolase activity;peptidase activity;peptidase activity, acting on L-amino acid peptides	cell part;cytoplasmic part;extracellular membrane-bounded organelle;extracellular organelle;extracellular region part;extracellular space;extracellular vesicular exosome;intracellular membrane-bounded organelle;intracellular organelle;intracellular part;lysosome;lytic vacuole;membrane-bounded organelle;membrane-bounded vesicle;organelle;vacuole;vesicle	Q9R013	0.0118563	3.27403
1.64616	1.72683	0.941106	1.29866	1.76553	0.650765	2.1177	1.73985	0.485427	2.03562	2.12102	1.48543	1.774	1.27501	0.918386	1.0635	2.55827	1.23266	0.186826	0.751432	-0.199714	-0.392871	0.33597	0.576011	0.433032	0.685166	0.215295	0.808153	0.29568	0.466542	0.00570664	0.984147	-0.00962324	0.0800009	0.90546	-0.125193	0.780144	0.696575	-0.642369	0.196774	0.71881	-0.262545	ENSMUSG00000001249	Hpn	anatomical structure development;anatomical structure morphogenesis;basement membrane disassembly;basement membrane organization;biological regulation;cation transport;cellular component disassembly;cellular component disassembly at cellular level;cellular component organization;cellular component organization at cellular level;cellular component organization or biogenesis;cellular component orga…	calcium activated cation channel activity;calcium-activated potassium channel activity;catalytic activity;cation channel activity;cation transmembrane transporter activity;channel activity;endopeptidase activity;exopeptidase activity;gated channel activity;hydrolase activity;ion channel activity;ion gated channel activity;ion transmembrane transporter activity;passive transmembrane transporter ac…	cell body;cell junction;cell part;cell surface;cell-cell junction;cytoplasm;cytoplasmic part;endoplasmic reticulum membrane;endoplasmic reticulum part;extracellular membrane-bounded organelle;extracellular organelle;extracellular region part;extracellular vesicular exosome;integral to membrane;integral to plasma membrane;intracellular organelle part;intracellular part;intrinsic to membrane;intrin…	O35453	0.444375	0.132594
-1.05889	-0.268817	-0.0740006	-0.104697	0.124328	-0.168123	0.575312	-0.621488	-0.340075	0.111031	0.422233	0.422233	-2.8365	-0.862496	-0.0144996	-0.217591	-0.37707	0.111031	0.594974	0.34207	0.41774	1.00915	0.523034	0.428422	0.44725	0.939836	0.563554	0.506904	1.07662	1.13539	0.291135	0.810321	-0.338487	0.537282	0.430384	-1.10908	1.26445	0.684379	-0.367996	1.26989	0.138384	-0.479709	ENSMUSG00000050605	Zfp61	biological regulation;regulation of biological process;regulation of biosynthetic process;regulation of cellular biosynthetic process;regulation of cellular macromolecule biosynthetic process;regulation of cellular metabolic process;regulation of cellular process;regulation of gene expression;regulation of macromolecule biosynthetic process;regulation of macromolecule metabolic process;regulation…	binding;nucleic acid binding	cell part;intracellular	D3Z6B8	0.727853	0.937971
0.432959	-2	-5.64386	-0.810966	-1.2863	-2.47393	-3.64386	-1.32193	-2.05889	-2.12029	-2.32193	-0.535332	-0.494109	-4.64386	-1.59946	-1.08927	0.189034	-0.68966	0.182831	0.705781	0.879898	0.455025	0.314218	0.572698	0.682375	0.690718	0.59109	0.472925	1.71584	1.2283	0.0108058	0.981038	-0.0620729	0.0225602	0.964881	0.0957503	0.0626813	0.964438	0.135451	0.764796	0.197941	1.12922	ENSMUSG00000039126	Prune2	apoptosis;cell death;cellular process;death;programmed cell death	catalytic activity;hydrolase activity;hydrolase activity, acting on acid anhydrides;hydrolase activity, acting on acid anhydrides, in phosphorus-containing anhydrides;pyrophosphatase activity	cell part;cytoplasm;intracellular part	Q52KR3	0.0122656	0.332336
1.70487	2.96347	3.26454	3.08406	3.38543	1.42223	3.39232	1.65076	2.91265	2.60407	2.91648	2.25701	3.46597	3.41954	3.29278	3.37712	4.37504	3.25399	0.00580303	0.998087	-0.0137181	-0.0156761	0.0363669	0.956775	-0.0593911	-0.0909243	0.314601	0.747459	0.275952	0.601598	0.00352994	0.986116	-0.00761644	0.640565	0.392578	0.740854	0.0198168	0.984965	0.0380565	1.25408	0.0875521	1.0762	ENSMUSG00000063524	Eno1	alcohol catabolic process;alcohol metabolic process;carbohydrate catabolic process;carbohydrate metabolic process;catabolic process;cellular carbohydrate catabolic process;cellular carbohydrate metabolic process;cellular metabolic process;cellular process;generation of precursor metabolites and energy;glucose catabolic process;glucose metabolic process;glycolysis;hexose catabolic process;hexose m…	binding;carbon-oxygen lyase activity;catalytic activity;cation binding;hydro-lyase activity;ion binding;lyase activity;magnesium ion binding;metal ion binding;phosphopyruvate hydratase activity	cell part;cytoplasmic part;cytosolic part;intracellular part;macromolecular complex;phosphopyruvate hydratase complex;protein complex	B0QZL1	0.0108697	0.0265543
1.32193	1.30451	2.13093	2.0635	2.40054	2.23266	1.17632	1.0635	1.59932	2.12763	2.44626	1.68257	0.823749	1.08406	0.0426443	1.72247	0.863939	0.526069	1.04923	0.136766	0.646444	1.65985	1.36831	0.108965	0.805773	2.14855	0.337476	0.714151	0.387338	0.674746	0.409087	0.761411	0.306076	0.826931	0.325412	-0.629562	0.238959	0.90371	0.146746	1.17502	0.0985269	-1.048	ENSMUSG00000024050	Wiz	biological regulation;cellular component assembly;cellular component organization;cellular component organization or biogenesis;macromolecular complex assembly;macromolecular complex subunit organization;positive regulation of biological process;positive regulation of biosynthetic process;positive regulation of cellular biosynthetic process;positive regulation of cellular metabolic process;positi…	binding;cation binding;ion binding;metal ion binding;protein binding;protein domain specific binding;SET domain binding	cell part;extracellular membrane-bounded organelle;extracellular organelle;extracellular region part;extracellular vesicular exosome;intracellular membrane-bounded organelle;intracellular organelle;intracellular part;membrane-bounded organelle;membrane-bounded vesicle;nucleus;organelle;vesicle	O88286	0.538205	2.17933
7.33798	7.31967	7.55911	7.06663	6.83794	6.72042	7.08491	6.9431	7.41083	6.8679	6.80954	6.94357	6.98208	7.11759	7.27081	7.13709	6.42576	6.93133	1.85011	0.0649646	-0.530591	-2.33244	0.883158	0.340736	-0.272613	-1.11819	0.571957	0.614834	-0.292099	-0.892732	0.752067	0.677896	0.259304	0.0483241	0.954723	-0.0227892	0.00398625	0.991228	0.00132545	0.0687381	0.910443	-0.0422754	ENSMUSG00000053768	Chchd3	biological regulation;cellular component organization;cellular component organization at cellular level;cellular component organization or biogenesis;cellular component organization or biogenesis at cellular level;cellular membrane fusion;cellular membrane organization;cellular process;inner mitochondrial membrane organization;membrane fusion;membrane organization;mitochondrial fusion;mitochondri…	binding;enzyme binding;phosphatase binding;protein binding;protein complex scaffold;structural molecule activity	cell part;cytoplasm;cytoplasmic part;extracellular membrane-bounded organelle;extracellular organelle;extracellular region part;extracellular vesicular exosome;intracellular membrane-bounded organelle;intracellular organelle;intracellular organelle part;intracellular part;membrane;membrane-bounded organelle;membrane-bounded vesicle;mitochondrial inner membrane;mitochondrial membrane;mitochondrial…	Q9CRB9	0.673541	2.51128
-0.971431	-0.621488	-0.268817	-0.415038	1.10434	0.333424	-0.577767	-1.25154	-0.136062	0.847997	1.23879	-0.434403	-0.395929	-0.643856	-0.286304	-0.862496	-1.18442	-0.494109	0.929964	0.138689	0.961486	1.64851	0.939211	0.16472	1.20592	1.72158	0.831933	0.467047	-0.40498	-1.24328	0.030404	0.967649	0.0345437	0.24714	0.748358	0.213093	0.113816	0.939535	-0.209886	1.20909	0.0847681	-1.3978	ENSMUSG00000042688	Mapk6	biological regulation;cell cycle;cellular macromolecule metabolic process;cellular metabolic process;cellular process;cellular protein metabolic process;cellular response to stimulus;intracellular protein kinase cascade;intracellular signal transduction;macromolecule metabolic process;macromolecule modification;MAPKKK cascade;metabolic process;phosphate-containing compound metabolic process;phosp…	adenyl nucleotide binding;adenyl ribonucleotide binding;ATP binding;binding;catalytic activity;enzyme binding;kinase activity;kinase binding;MAP kinase activity;molecular transducer activity;nucleotide binding;phosphotransferase activity, alcohol group as acceptor;protein binding;protein dimerization activity;protein heterodimerization activity;protein kinase activity;protein kinase binding;prote…	cell part;cytoplasm;intracellular membrane-bounded organelle;intracellular organelle;intracellular part;membrane-bounded organelle;nucleus;organelle	Q61532	0.0831513	1.64257
0.978196	-0.0892673	-0.736966	0.15056	1.84398	1.59932	0.823749	-0.251539	1.26303	1.27501	1.852	0.584962	-0.0740006	0.704872	0.0143553	0.790772	0.263034	1.22651	0.721408	0.198257	1.1473	1.38643	0.466531	0.438682	0.625574	0.919806	0.664493	0.49734	0.545029	1.15527	0.345724	0.763674	-0.561094	0.316574	0.651962	-0.396673	0.0204007	0.984218	-0.0393691	0.445801	0.448504	-0.477218	ENSMUSG00000046947	Adck2				A0A0J9YUF3	0.270198	1.03057
3.65992	3.65421	3.9782	4.54535	4.21023	4.53107	3.1811	3.47638	3.19692	3.47249	4.05745	4.0018	3.21101	3.926	3.72792	3.90207	3.8339	3.1635	1.91278	0.0524839	0.664776	2.62686	1.25204	0.149038	0.559112	1.80575	0.0119635	0.994748	0.0115141	0.0275631	1.53798	0.489332	0.479307	0.651791	0.467156	0.336842	1.26975	0.657166	0.584971	0.282581	0.654363	-0.210755	ENSMUSG00000025027	Xpnpep1	bradykinin catabolic process;catabolic process;cellular catabolic process;cellular metabolic process;cellular process;macromolecule metabolic process;metabolic process;peptide catabolic process;peptide metabolic process;primary metabolic process;protein metabolic process;proteolysis	aminopeptidase activity;binding;catalytic activity;cation binding;exopeptidase activity;hydrolase activity;identical protein binding;ion binding;manganese ion binding;metal ion binding;metalloaminopeptidase activity;metalloexopeptidase activity;metallopeptidase activity;peptidase activity;peptidase activity, acting on L-amino acid peptides;protein binding;protein dimerization activity;protein hom…	cell part;cytoplasm;cytoplasmic part;cytosol;extracellular membrane-bounded organelle;extracellular organelle;extracellular region part;extracellular vesicular exosome;intracellular part;membrane-bounded organelle;membrane-bounded vesicle;organelle;vesicle	Q6P1B1	2.46387	2.82056
2.33914	2.45681	2.35332	2.75916	3.29719	3.33056	2.49825	2.28392	2.39232	2.9855	3.32481	2.34483	2.46728	2.46989	2.45681	2.60644	2.72465	2.37295	1.77419	0.0539165	0.74588	2.58238	0.773661	0.28636	0.49355	1.25296	0.42701	0.788045	0.103358	0.508135	0.0396101	0.976194	-0.00840783	0.517995	0.762703	0.0731605	0.288283	0.870839	0.243922	0.446397	0.488866	-0.317032	ENSMUSG00000027193	Api5	apoptosis;biological regulation;cell death;cellular process;death;negative regulation of apoptosis;negative regulation of biological process;negative regulation of cell death;negative regulation of cellular process;negative regulation of fibroblast apoptosis;negative regulation of programmed cell death;programmed cell death;regulation of apoptosis;regulation of biological process;regulation of ce…	binding;fibroblast growth factor binding;growth factor binding;protein binding	cell part;cytoplasm;intracellular membrane-bounded organelle;intracellular organelle;intracellular organelle part;intracellular part;macromolecular complex;membrane;membrane-bounded organelle;nuclear part;nucleoplasm;nucleus;organelle;organelle part;ribonucleoprotein complex;spliceosomal complex	O35841	0.284659	2.12306
1.17632	2.20477	1.1635	1.53107	2	1.59455	1.1177	1.15056	1.05658	1.83188	1.88753	0.454176	1.30451	1.17632	1.32193	1.30451	1.40599	0.782409	0.198794	0.740857	0.193677	0.407793	0.237058	0.697552	0.282913	0.496695	0.200373	0.862121	-0.103283	-0.345936	0.515396	0.703781	0.406583	1.38824	0.454926	0.159308	0.2569	0.875845	0.317347	0.168971	0.756873	-0.226889	ENSMUSG00000021252	Erg28	alcohol metabolic process;biosynthetic process;lipid biosynthetic process;lipid metabolic process;metabolic process;primary metabolic process;small molecule metabolic process;steroid biosynthetic process;steroid metabolic process;sterol biosynthetic process;sterol metabolic process		cell part;cytoplasmic membrane-bounded vesicle;cytoplasmic part;cytoplasmic vesicle;endoplasmic reticulum membrane;endoplasmic reticulum part;integral to membrane;intracellular membrane-bounded organelle;intracellular organelle;intracellular organelle part;intracellular part;intrinsic to membrane;membrane;membrane part;membrane-bounded organelle;membrane-bounded vesicle;organelle;organelle membra…	Q9ERY9	0.580476	0.346216
2.81762	2.58976	2.49825	1.79494	1.80323	1.75275	2.68706	1.53107	2.47508	2.03562	1.48543	1.45418	2.85798	2.84398	2.98185	3.07211	3.14731	2.80941	3.04556	0.0279109	-0.851575	-4.33964	0.642527	0.331119	-0.572663	-1.13993	0.443408	0.772832	0.115003	0.544006	0.476875	0.71988	0.404141	0.861887	0.309112	0.663534	0.263783	0.901604	0.125228	2.48633	0.0280641	1.3512	ENSMUSG00000021518	Ptdss1	biosynthetic process;cellular biosynthetic process;cellular lipid metabolic process;cellular metabolic process;cellular process;glycerolipid biosynthetic process;glycerolipid metabolic process;glycerophospholipid biosynthetic process;glycerophospholipid metabolic process;lipid biosynthetic process;lipid metabolic process;metabolic process;organophosphate metabolic process;phosphatidylserine biosy…	catalytic activity;transferase activity	cell part;cytoplasmic part;endoplasmic reticulum membrane;endoplasmic reticulum part;integral to membrane;intracellular organelle part;intracellular part;intrinsic to membrane;membrane;membrane part;organelle membrane;organelle part	Q99LH2	0.626054	2.05598
0.189034	-1.05889	0.485427	0.163499	0.400538	1.12433	0.137504	-0.104697	-2.12029	-0.152003	-0.0439433	1.1177	-0.68966	-0.321928	-0.535332	NaN	NaN	-0.943417	0.551755	0.31918	0.690933	1.05575	0.537777	0.354418	1.00308	1.08675	0	0.982787	-0.427777	0	0.264125	0.810762	0.567685	0.0885233	0.893653	0.180189	0.196984	0.903513	0.255539	NaN	1	0	ENSMUSG00000105006	Gm9484				-	0.365688	0.898964
0.847997	2.0036	1.95977	1.97085	3.05832	2.34483	1.35614	1.31615	1.88362	2.25399	3.35614	2.5008	1.55582	2.53107	1.60881	0.790772	1.61824	2.07724	0.797828	0.184591	0.85421	1.4364	1.4463	0.0880948	1.18501	2.46504	0.338698	0.711996	-0.403147	-0.681139	0.0709744	0.942768	0.085153	0.446797	0.560488	0.379928	0.205547	0.90046	-0.245645	1.12921	0.100302	-1.20823	ENSMUSG00000003948	Mmd	biological regulation;cell death;cellular macromolecule metabolic process;cellular metabolic process;cellular process;cellular protein metabolic process;cytolysis;death;macromolecule metabolic process;macromolecule modification;metabolic process;phosphate-containing compound metabolic process;phosphorus metabolic process;phosphorylation;positive regulation of biological process;positive regulatio…	catalytic activity;kinase activity;phosphotransferase activity, alcohol group as acceptor;protein kinase activity;transferase activity;transferase activity, transferring phosphorus-containing groups	cell part;cytoplasmic part;endosomal part;endosome membrane;Golgi apparatus;integral to membrane;intracellular membrane-bounded organelle;intracellular organelle;intracellular organelle part;intracellular part;intrinsic to membrane;late endosome membrane;lysosomal membrane;membrane;membrane part;membrane-bounded organelle;organelle;organelle membrane;organelle part;vacuolar membrane;vacuolar part	Q9CQY7	0.0949665	1.94266
1.1375	1.34483	0.815575	0.895303	2.10769	1.5656	1.21412	0.757023	1.16992	1.24489	2.64155	1.42223	0.910733	-0.268817	0.505891	0.650765	1.10434	0.275007	0.480495	0.411399	0.42356	0.87702	0.713855	0.274679	0.722531	1.28451	0.28126	0.76556	0.294101	0.564508	0.087638	0.941085	0.0522781	0.819688	0.323608	-0.664422	0.165403	0.915746	-0.246693	1.0258	0.123139	-1.09285	ENSMUSG00000022801	Lrch3			cell part;cytoplasm;extracellular region;intracellular part	Q8BVU0	0.122392	1.03283
0.9855	1.67356	1.7137	0.516015	1.80735	2.46989	1.48543	1.74416	1.99277	1.52105	1.73118	1.0072	2.44095	1.61353	1.18903	1.54597	1.47508	0.731183	0.0796967	0.891081	0.140168	0.194554	0.545362	0.453849	-0.320976	-0.891148	0.479078	0.610255	-0.497094	-0.902854	0.436525	0.756008	-0.283201	0.00584521	0.981984	0.00705373	0.104624	0.945025	0.177942	0.191741	0.74814	-0.169064	ENSMUSG00000039234	Sec24d				A0A0G2JGJ5	0.0557368	0.0996704
2.23573	2.08066	2.62059	2.74846	3.07553	2.7137	1.94486	2.23573	2.01792	2.4957	3.35191	2.20477	1.74846	1.53107	2.13422	1.852	1.55582	2.44626	1.26699	0.115263	0.533573	1.79294	0.804404	0.248731	0.617955	1.35753	0.176434	0.858877	0.146773	0.353104	0.603419	0.716133	0.246155	0.594214	0.525446	-0.261585	0.168153	0.920269	0.161772	0.781241	0.218179	-0.732767	ENSMUSG00000024785	Rcl1	cellular macromolecule metabolic process;cellular metabolic process;cellular nitrogen compound metabolic process;cellular process;cleavage involved in rRNA processing;endonucleolytic cleavage involved in rRNA processing;endonucleolytic cleavage of tricistronic rRNA transcript (SSU-rRNA, 5.8S rRNA, LSU-rRNA);macromolecule metabolic process;metabolic process;ncRNA metabolic process;ncRNA processing…	binding;catalytic activity;endonuclease activity;endoribonuclease activity;hydrolase activity;hydrolase activity, acting on ester bonds;nuclease activity;nucleic acid binding;ribonuclease activity;RNA binding	cell part;intracellular non-membrane-bounded organelle;intracellular organelle;intracellular organelle part;intracellular part;non-membrane-bounded organelle;nuclear part;nucleolus;organelle;organelle part	Q9JJT0	0.462231	1.65664
0.411426	0.956057	-0.234465	0.978196	0.367371	1.43829	-0.0588937	-0.286304	0.0285691	0.978196	1.59932	-0.473931	-1.12029	0.0426443	-1.59946	0.286881	-1.02915	-0.395929	0.522015	0.357654	0.550281	0.976974	0.578366	0.340723	0.806737	1.11823	0.343645	0.696233	0.512973	0.714311	0.607425	0.661146	0.483216	0.725393	0.34887	-0.786828	0.120157	0.935906	0.226759	0.679864	0.238772	-1.08059	ENSMUSG00000104641	Gm43290				-	0.412897	0.927762
-1.55639	-2	-2.18442	-1.12029	-1.78588	-1.51457	-3.64386	-4.32193	-2.55639	-2.18442	-2.05889	-2.25154	-5.64386	-3.8365	NaN	-2.55639	-3.32193	-4.32193	0.753151	0.259938	0.440025	1.19423	1.21925	0.106636	1.34244	2.17469	0.601396	0.474229	1.3401	1.2849	1.36146	0.454187	1.59379	0.547597	0.419481	-1.23279	1.57793	0.652384	0.691371	1.12949	0.0992404	-1.23513	ENSMUSG00000042453	Reln	anatomical structure development;anatomical structure formation involved in morphogenesis;anatomical structure morphogenesis;associative learning;axon guidance;behavior;biological adhesion;biological regulation;brain development;cell adhesion;cell differentiation;cell migration;cell morphogenesis;cell morphogenesis involved in differentiation;cell motility;cell projection organization;cell surfac…	binding;catalytic activity;cation binding;hydrolase activity;ion binding;lipoprotein particle receptor binding;metal ion binding;peptidase activity;peptidase activity, acting on L-amino acid peptides;protein binding;receptor binding;serine hydrolase activity;serine-type peptidase activity;very-low-density lipoprotein particle receptor binding	cell part;cell projection;cytoplasm;dendrite;extracellular matrix;extracellular region part;extracellular space;intracellular part;neuron projection;proteinaceous extracellular matrix	Q60841	2.35528	1.80629
1.41684	1.55582	1.69599	1.1635	1.58496	1.12433	1.13093	0.970854	1.25701	1.05658	1.21412	1.29278	1.18903	0.400538	0.879706	0.505891	-0.104697	-0.395929	0.722314	0.352041	-0.265287	-0.989748	0.250215	0.807726	0.0682316	0.327935	1.10022	0.318795	-0.821338	-1.82105	1.71098	0.481953	0.436618	0.536292	0.536045	-0.296506	0.250754	0.910899	0.1031	1.90445	0.0432377	-1.18608	ENSMUSG00000022048	Dpysl2	anatomical structure development;axon guidance;biological regulation;cellular component organization;cellular component organization at cellular level;cellular component organization or biogenesis;cellular component organization or biogenesis at cellular level;cellular membrane organization;cellular process;chemotaxis;cytoskeleton organization;developmental process;endocytosis;establishment of lo…	binding;catalytic activity;enzyme binding;hydrolase activity;hydrolase activity, acting on carbon-nitrogen (but not peptide) bonds;kinase binding;protein binding;protein kinase binding	axon;axon part;cell body;cell part;cell projection;cell projection part;cytoplasmic part;cytoskeletal part;cytosol;dendrite;extracellular membrane-bounded organelle;extracellular organelle;extracellular region part;extracellular vesicular exosome;growth cone;intracellular membrane-bounded organelle;intracellular organelle;intracellular organelle part;intracellular part;macromolecular complex;memb…	O08553	1.56846	0.452406
-1.64386	-1.55639	-2.18442	-3.32193	-3.32193	-3.32193	-2.32193	-3.47393	-1.18442	-1.25154	-0.810966	-1.12029	-3.32193	NaN	-0.643856	-2.39593	-2.25154	NaN	2.83115	0.0264095	-1.52704	-5.15201	0.874678	0.180713	1.26583	1.63605	0.0845439	0.917274	-0.340842	-0.236534	0.315592	0.782579	0.53187	0.0913194	0.883608	0.343869	4.18488	0.083	-2.26099	2.24663	0.034136	-1.2628	ENSMUSG00000028553	Angptl3	acylglycerol homeostasis;acylglycerol metabolic process;alcohol metabolic process;alditol metabolic process;anatomical structure morphogenesis;artery morphogenesis;biological adhesion;biological regulation;blood vessel morphogenesis;carbohydrate metabolic process;carboxylic acid metabolic process;catabolic process;cell adhesion;cell-matrix adhesion;cell-substrate adhesion;cellular carbohydrate me…	binding;enzyme inhibitor activity;enzyme regulator activity;growth factor activity;integrin binding;lipase inhibitor activity;phospholipase inhibitor activity;protein binding;protein complex binding;receptor binding	cell part;cell surface;cytoplasmic part;early endosome;endosome;extracellular region;extracellular region part;extracellular space;Golgi apparatus;intracellular membrane-bounded organelle;intracellular organelle;intracellular part;membrane-bounded organelle;organelle	Q9R182	1.40812	0.143034
5.73715	5.24031	5.55888	6.39712	6.27612	6.24432	5.03694	5.48091	5.15623	6.8089	7.09487	6.07361	5.23036	5.02636	4.52231	4.91169	5.45385	4.61176	2.18654	0.0379444	0.79374	3.14241	1.90581	0.0603484	1.43443	3.32164	0.0714322	0.942697	0.0660933	0.155866	0.661792	0.689378	0.287417	0.5279	0.539452	-0.298356	0.50177	0.794986	-0.353272	1.88343	0.0402326	-1.66669	ENSMUSG00000031370	Zrsr2	cellular component assembly;cellular component assembly at cellular level;cellular component organization;cellular component organization at cellular level;cellular component organization or biogenesis;cellular component organization or biogenesis at cellular level;cellular macromolecular complex assembly;cellular macromolecular complex subunit organization;cellular macromolecule metabolic proces…	binding;cation binding;ion binding;metal ion binding;nucleic acid binding;nucleotide binding;pre-mRNA 3'-splice site binding;pre-mRNA binding;RNA binding	cell part;intracellular non-membrane-bounded organelle;intracellular organelle;intracellular organelle part;intracellular part;macromolecular complex;non-membrane-bounded organelle;nuclear part;nucleolus;organelle;organelle part;ribonucleoprotein complex;spliceosomal complex;U12-type spliceosomal complex	B1B0E8	0.0647962	3.53862
6.90123	6.81224	7.19918	7.37686	7.31814	7.3411	7.12743	7.0662	7.03166	7.42223	7.61066	7.35473	7.10675	6.85287	6.87922	7.48712	7.5719	7.34287	1.46909	0.126632	0.374481	1.71588	2.04774	0.110183	0.387446	2.13426	2.11802	0.219554	0.52102	2.54513	0.361266	0.850486	-0.104211	0.686972	0.624834	-0.128816	0.678561	0.84709	-0.117176	0.0155104	0.975386	0.0047574	ENSMUSG00000093989	Rnasek				H3BLR9	0.791016	3.14012
-1.35845	-0.943417	0.704872	-0.268817	-3.64386	-0.736966	-3.18442	-2.25154	-1.25154	-2	-3.47393	-2.25154	-3.64386	-2.73697	-3.64386	-0.514573	-1.88897	-1.4344	0.34258	0.481658	-1.01755	-0.765407	0.183077	0.746118	-0.345989	-0.421837	1.82298	0.160224	2.06224	3.40987	0.942995	0.511481	1.69683	0.810953	0.291725	-1.11239	0.373776	0.80601	1.02528	0.998359	0.121779	1.29584	ENSMUSG00000056014	A430033K04Rik				A0A0G2JET9	1.03403	0.435807
NaN	-1.73697	-0.168123	0.176323	0.15056	0.137504	-1.8365	-0.494109	0.555816	-1.8365	-0.713119	-1	-0.943417	-2	NaN	-1.94342	NaN	NaN	0.81067	0.166139	1.10734	1.61689	0.31414	0.579141	-0.591609	-0.680028	0	0.97808	-0.471708	0	0.120523	0.900376	-0.360946	0.362573	0.574721	-0.88011	1.78087	0.560951	1.338	NaN	1	0	ENSMUSG00000080994	Gm13464				-	0.567934	0.173105
3.81967	2.95233	3.4489	4.02148	4.10852	4.03826	2.15056	2.67807	2.98914	3.61471	4.20945	3.26153	2.20789	2.38405	2.73552	2.44626	3.06523	2.60644	1.20734	0.107528	0.649121	1.84062	1.37682	0.096231	1.08931	2.32099	0.472291	0.668369	0.263487	0.770929	1.07347	0.514269	0.801044	0.219797	0.780289	-0.163435	0.57861	0.771792	0.360857	1.38592	0.0766077	-0.989256	ENSMUSG00000020611	Gna13	activation of adenylate cyclase activity;activation of adenylate cyclase activity by G-protein signaling pathway;activation of phospholipase D activity;anatomical structure formation involved in morphogenesis;anatomical structure morphogenesis;angiogenesis;biological regulation;branching morphogenesis of a tube;calcium ion homeostasis;cAMP-mediated signaling;cation homeostasis;cell activation;cel…	angiotensin receptor binding;binding;catalytic activity;cation binding;D5 dopamine receptor binding;dopamine receptor binding;G-protein beta/gamma-subunit complex binding;G-protein-coupled receptor binding;GTP binding;GTPase activity;guanyl nucleotide binding;guanyl ribonucleotide binding;hydrolase activity;hydrolase activity, acting on acid anhydrides;hydrolase activity, acting on acid anhydride…	adherens junction;anchoring junction;brush border membrane;cell junction;cell part;cell projection membrane;cell projection part;cell-substrate adherens junction;cell-substrate junction;cytoplasmic membrane-bounded vesicle;cytoplasmic part;cytoplasmic vesicle;extracellular membrane-bounded organelle;extracellular organelle;extracellular region part;extracellular vesicular exosome;extrinsic to int…	P27601	1.49771	2.33324
2.31034	2.08066	2.20789	2.08746	2.14405	2.78869	1.20163	2.10098	2.9982	2.5656	2.26903	2.45154	1.23266	0.956057	1.0072	1.79494	1.29866	1.14405	0.235419	0.732422	0.140435	0.419821	0.247165	0.679819	0.328455	0.524885	0.745013	0.519475	0.347243	1.1061	0.0662412	0.94322	0.0993613	0.91988	0.259876	-1.03496	0.135776	0.942834	-0.0886588	2.0432	0.0418639	-1.01618	ENSMUSG00000051495	Irf2bp2	biological regulation;biosynthetic process;cellular biosynthetic process;cellular macromolecule biosynthetic process;cellular macromolecule metabolic process;cellular metabolic process;cellular nitrogen compound metabolic process;cellular process;macromolecule biosynthetic process;macromolecule metabolic process;metabolic process;negative regulation of biological process;negative regulation of bi…	binding;cation binding;ion binding;metal ion binding;protein binding transcription factor activity;transcription cofactor activity;transcription corepressor activity;transcription factor binding transcription factor activity	cell part;cytoplasm;intracellular membrane-bounded organelle;intracellular organelle;intracellular organelle part;intracellular part;membrane-bounded organelle;nuclear part;nucleoplasm;nucleus;organelle;organelle part	E9Q1P8	0.00628916	0.357592
1.31034	1.61353	1.89142	2.3505	2.12763	2.38957	1.61824	1.7866	1.83188	2.43296	2.77189	2.08066	1.32193	1.23266	1.52607	1.25701	1.09761	0.773996	1.66853	0.0625469	0.684135	2.38726	1.50507	0.104447	0.68293	2.20392	0.888097	0.485094	-0.317347	-1.19067	0.320007	0.839343	-0.140474	1.62452	0.223376	-0.385351	0.256905	0.899429	-0.139268	2.31744	0.0297366	-1.38563	ENSMUSG00000034761	Map4k5	activation of MAPKKK activity;activation of protein kinase activity;biological regulation;cellular macromolecule metabolic process;cellular metabolic process;cellular process;cellular protein metabolic process;cellular response to stimulus;cellular response to stress;intracellular protein kinase cascade;intracellular signal transduction;macromolecule metabolic process;macromolecule modification;M…	adenyl nucleotide binding;adenyl ribonucleotide binding;ATP binding;binding;catalytic activity;kinase activity;MAP kinase kinase kinase kinase activity;molecular transducer activity;nucleotide binding;phosphotransferase activity, alcohol group as acceptor;protein kinase activity;protein serine/threonine kinase activity;purine nucleotide binding;purine ribonucleoside triphosphate binding;purine ri…	cell part;cytoplasm;intracellular part;membrane;plasma membrane	Q8BPM2	0.458003	2.9056
3.26003	3.6837	3.06523	2.4489	5.21607	4.38405	2.75061	3.32912	2.26303	3.22959	4.20398	3.72247	2.24489	2.65306	3.13586	3.09085	2.59455	3.15056	0.333953	0.509157	0.680023	0.723596	1.05615	0.148167	0.937758	1.8131	0.356745	0.724687	0.267384	0.648936	0.707952	0.618969	0.555395	0.0913842	0.898718	-0.102985	0.125787	0.930377	0.29766	1.09547	0.127156	-0.773359	ENSMUSG00000066613	Zfp932	biological regulation;biosynthetic process;cell differentiation;cellular biosynthetic process;cellular developmental process;cellular macromolecule biosynthetic process;cellular macromolecule metabolic process;cellular metabolic process;cellular nitrogen compound metabolic process;cellular process;developmental process;macromolecule biosynthetic process;macromolecule metabolic process;metabolic p…	binding;cation binding;chromatin binding;core promoter binding;core promoter sequence-specific DNA binding;DNA binding;enzyme binding;histone deacetylase binding;ion binding;metal ion binding;nucleic acid binding;protein binding;regulatory region DNA binding;regulatory region nucleic acid binding;sequence-specific DNA binding;transcription regulatory region DNA binding;transcription regulatory re…	cell part;intracellular membrane-bounded organelle;intracellular organelle;intracellular part;membrane-bounded organelle;nucleus;organelle	E9QAG8	0.409432	0.910927
4.7845	4.51349	3.94673	4.7939	4.20163	5.47508	2.07382	3.45549	4.99277	4.97177	5.58165	4.02591	4.86888	4.54597	4.43162	3.36597	1.51602	2.19219	0.388759	0.489916	0.40863	0.752496	0.637498	0.276079	1.35242	1.2797	1.81379	0.157598	-2.25743	-3.44084	0.443822	0.699968	0.907548	0.578734	0.403878	1.10813	0.0207092	0.984387	-0.0362422	1.62305	0.0437307	-2.50172	ENSMUSG00000021250	Fos	aging;anatomical structure development;associative learning;behavior;biological regulation;cell communication;cell differentiation;cell surface receptor linked signaling pathway;cellular developmental process;cellular process;cellular response to calcium ion;cellular response to chemical stimulus;cellular response to endogenous stimulus;cellular response to external stimulus;cellular response to …	binding;chromatin binding;core promoter binding;core promoter proximal region DNA binding;core promoter proximal region sequence-specific DNA binding;core promoter sequence-specific DNA binding;DNA binding;double-stranded DNA binding;nucleic acid binding;nucleic acid binding transcription factor activity;protein binding;regulatory region DNA binding;regulatory region nucleic acid binding;RNA poly…	cell part;cell projection;cytoplasmic part;cytosol;endoplasmic reticulum;intracellular membrane-bounded organelle;intracellular organelle;intracellular organelle part;intracellular part;macromolecular complex;membrane;membrane-bounded organelle;neuron projection;nuclear part;nucleoplasm;nucleoplasm part;nucleus;organelle;organelle part;protein complex;transcription factor complex	P01101	0.363949	0.874728
2.74631	3.11103	2.8679	1.97085	1.15704	0	2.49825	2.74846	3.20789	0.895303	-0.713119	1.53605	3.03914	2.9241	3.17951	2.07382	1.71809	1.10434	1.48572	0.0487547	-1.86578	-2.73667	1.48499	0.0763014	-2.24546	-2.80492	2.07486	0.145941	-1.4155	-3.60524	0.143098	0.912847	0.0902119	0.447303	0.614912	0.229381	0.206425	0.889006	0.469887	0.660486	0.249884	1.05934	ENSMUSG00000035578	Iqcg			extracellular membrane-bounded organelle;extracellular organelle;extracellular region part;extracellular vesicular exosome;membrane-bounded organelle;membrane-bounded vesicle;organelle;vesicle	Q80W32	0.255246	2.70701
1.926	2.44361	2.50843	1.85997	1.98185	1.74846	2.85	2.59694	2.74631	1.76553	1.88362	2.26604	2.72465	2.97269	2.98732	3.17313	3.51979	2.75275	1.02708	0.181133	-0.42925	-1.44905	1.97264	0.0757802	-0.759352	-2.83382	0.461174	0.678013	0.253668	0.751434	1.03789	0.564815	-0.438404	0.659331	0.585091	0.163806	0.260942	0.907634	-0.108303	1.92736	0.042223	1.17683	ENSMUSG00000029998	Pcyox1	amine catabolic process;amine metabolic process;carboxylic acid catabolic process;carboxylic acid metabolic process;catabolic process;cellular amine metabolic process;cellular amino acid catabolic process;cellular amino acid metabolic process;cellular catabolic process;cellular ketone metabolic process;cellular macromolecule catabolic process;cellular macromolecule metabolic process;cellular meta…	active transmembrane transporter activity;anion transmembrane transporter activity;ATPase activity;ATPase activity, coupled;ATPase activity, coupled to movement of substances;ATPase activity, coupled to transmembrane movement of ions;ATPase activity, coupled to transmembrane movement of ions, phosphorylative mechanism;ATPase activity, coupled to transmembrane movement of substances;catalytic acti…	cell part;cytoplasmic part;extracellular membrane-bounded organelle;extracellular organelle;extracellular region part;extracellular vesicular exosome;intracellular membrane-bounded organelle;intracellular organelle;intracellular organelle part;intracellular part;lysosome;lytic vacuole;macromolecular complex;membrane;membrane-bounded organelle;membrane-bounded vesicle;organelle;organelle membrane;…	Q9CQF9	1.17276	2.75658
6.22632	6.41193	6.33127	7.27193	7.27994	7.27118	6.46923	6.63836	6.57289	7.74356	7.9922	7.62044	5.79364	5.80349	5.83162	6.62717	6.52027	6.63343	4.22067	0.0226732	0.951174	6.18411	3.2865	0.0424651	1.22524	5.57146	4.46671	0.078137	0.78404	5.66314	1.50409	0.587277	-0.236987	3.92209	0.0725949	-0.750581	2.02224	0.632477	-0.51105	3.30534	0.0238582	-1.19178	ENSMUSG00000023460	Rab12	autophagy;biological regulation;catabolic process;cellular catabolic process;cellular component organization;cellular component organization or biogenesis;cellular localization;cellular macromolecule catabolic process;cellular macromolecule localization;cellular macromolecule metabolic process;cellular membrane organization;cellular metabolic process;cellular process;cellular protein catabolic pr…	binding;catalytic activity;GDP binding;GTP binding;GTPase activity;guanyl nucleotide binding;guanyl ribonucleotide binding;hydrolase activity;hydrolase activity, acting on acid anhydrides;hydrolase activity, acting on acid anhydrides, in phosphorus-containing anhydrides;nucleoside-triphosphatase activity;nucleotide binding;purine nucleotide binding;purine ribonucleoside triphosphate binding;purin…	autophagic vacuole;cell part;cytoplasmic membrane-bounded vesicle;cytoplasmic part;cytoplasmic vesicle;endosomal part;endosome membrane;Golgi apparatus;Golgi apparatus part;Golgi membrane;intracellular membrane-bounded organelle;intracellular organelle;intracellular organelle part;intracellular part;lysosomal membrane;lysosome;lytic vacuole;membrane;membrane-bounded organelle;membrane-bounded ves…	P35283	3.33827	6.74805
3.95047	3.90497	3.82883	4.393	4.1811	4.51159	3.75596	4.13668	4.09339	4.30159	4.23802	4.41414	4.21723	4.12433	4.04963	4.0917	4.0036	4.01614	1.97783	0.0671766	0.467144	2.30154	1.15883	0.235747	0.322572	1.39704	0.770408	0.747872	-0.0932493	-0.598744	0.330084	0.858177	-0.100587	0.447719	0.68518	0.135053	0.149657	0.951215	0.043985	2.06599	0.130463	-0.280768	ENSMUSG00000018965	Ywhah	anatomical structure development;biological regulation;C21-steroid hormone catabolic process;C21-steroid hormone metabolic process;catabolic process;cellular component organization;cellular component organization at cellular level;cellular component organization or biogenesis;cellular component organization or biogenesis at cellular level;cellular hormone metabolic process;cellular metabolic proc…	actin binding;binding;channel regulator activity;cytoskeletal protein binding;enzyme binding;glucocorticoid receptor binding;hormone receptor binding;ion channel binding;nuclear hormone receptor binding;protein binding;protein dimerization activity;protein domain specific binding;protein heterodimerization activity;receptor binding;sodium channel regulator activity;steroid hormone receptor binding	cell junction;cell part;cell-cell contact zone;cell-cell junction;cytoplasm;cytoplasmic part;cytoplasmic vesicle membrane;cytoplasmic vesicle part;cytosol;extracellular membrane-bounded organelle;extracellular organelle;extracellular region part;extracellular vesicular exosome;intercalated disc;intracellular organelle part;intracellular part;membrane;membrane-bounded organelle;membrane-bounded ve…	P68510	0.12918	2.83547
1.87971	2.07724	1.94111	1.26303	0.992768	1.74416	1.67356	1.82375	1.8679	1.5656	0.847997	1.64616	2.41954	2.31034	2.72028	0.978196	1.42761	1.27501	1.30387	0.0984252	-0.632697	-1.93274	0.769402	0.304123	-0.435148	-1.20732	2.65375	0.115487	-1.25645	-4.48591	1.00567	0.687715	0.177618	2.15961	0.131039	0.694985	0.0197718	0.985425	-0.019931	0.166526	0.78691	-0.126316	ENSMUSG00000068566	Myadm	anatomical structure development;biological regulation;cell development;cellular component organization;cellular component organization or biogenesis;cellular developmental process;cellular membrane organization;cellular process;developmental process;endothelial cell development;epithelial cell development;establishment of endothelial barrier;establishment of localization;establishment of localiz…		cell cortex part;cell junction;cell part;cell projection;cell-cell junction;cortical actin cytoskeleton;cortical cytoskeleton;cytoplasmic part;cytoskeletal part;cytoskeleton;extracellular membrane-bounded organelle;extracellular organelle;extracellular region part;extracellular vesicular exosome;integral to membrane;intracellular non-membrane-bounded organelle;intracellular organelle;intracellula…	O35682	0.180177	1.82638
-1.47393	0.367371	0.176323	0.970854	0.495695	-0.454032	0.31034	-0.577767	-1.02915	0.9855	0.641546	0.871844	0	-1	-2	-0.810966	-0.415038	-0.184425	0.37804	0.465297	0.647585	0.79059	1.44696	0.0855667	1.26515	2.49898	0.365488	0.678329	0.529857	0.750884	0.0600659	0.94523	0.122112	0.335362	0.61749	-0.567809	0.502658	0.774801	-0.495458	2.47171	0.0277361	-1.30311	ENSMUSG00000006369	Fbln1	biological regulation;cellular component organization;cellular component organization at cellular level;cellular component organization or biogenesis;cellular component organization or biogenesis at cellular level;cellular process;embryo implantation;extracellular matrix organization;extracellular structure organization;positive regulation of catalytic activity;positive regulation of hydrolase ac…	binding;calcium ion binding;cation binding;enzyme activator activity;enzyme regulator activity;ion binding;metal ion binding;peptidase activator activity;peptidase regulator activity	basement membrane;extracellular matrix part;extracellular membrane-bounded organelle;extracellular organelle;extracellular region part;extracellular space;extracellular vesicular exosome;membrane-bounded organelle;membrane-bounded vesicle;organelle;vesicle	Q08879	0.178319	1.30769
1.22033	0.933573	1.30451	-0.556393	0.807355	-0.136062	0.731183	0.879706	1.20163	0.0285691	0.731183	0.422233	0.978196	-0.251539	0.790772	0.137504	0.137504	0.238787	1.25003	0.0777654	-1.1145	-2.14924	1.0368	0.192646	-0.543512	-1.56991	0.363699	0.708567	-0.334545	-0.691199	0.531105	0.749481	0.215297	0.457711	0.541521	-0.431698	0.32336	0.84927	-0.355695	0.4677	0.522498	-0.222731	ENSMUSG00000029185	Fam114a1			cell part;cytoplasm;intracellular part	Q9D281	0.107995	2.03792
-1.68966	-1.59946	-0.494109	-0.0144996	0.378512	0.704872	-1.152	-2	-0.761213	-0.251539	1.52607	-0.321928	-2.25154	-3.8365	-0.785875	-2.47393	-2.39593	-3.47393	1.68155	0.0407326	1.61737	3.01176	1.0791	0.12202	1.62194	2.01091	0.19921	0.80707	-0.489958	-0.468066	0.0274137	0.968536	0.0433285	0.444627	0.500788	-0.9869	0.0201933	0.984489	0.0387606	1.9473	0.0305748	-3.0988	ENSMUSG00000048696	Mex3d	biological regulation;catabolic process;cellular catabolic process;cellular macromolecule catabolic process;cellular macromolecule metabolic process;cellular metabolic process;cellular nitrogen compound metabolic process;cellular process;macromolecule catabolic process;macromolecule metabolic process;metabolic process;mRNA catabolic process;mRNA metabolic process;nitrogen compound metabolic proce…	AU-rich element binding;binding;cation binding;ion binding;metal ion binding;mRNA 3'-UTR binding;mRNA binding;nucleic acid binding;RNA binding;transition metal ion binding;zinc ion binding	cell part;cytoplasmic part;intracellular membrane-bounded organelle;intracellular organelle;intracellular part;membrane-bounded organelle;nucleus;organelle;perinuclear region of cytoplasm	D3YTR3	0.0344586	2.34191
2.63459	2.57046	2.83188	1.67356	1.53107	1.23266	2.75702	1.8953	3.22959	1.7866	1.53107	1.11103	3.30451	2.42223	3.17473	1.79909	2.10098	2.18587	2.85763	0.0272352	-1.19988	-4.76407	1.23582	0.109568	-1.15107	-2.14178	1.45725	0.23655	-0.938513	-2.35204	0.0442773	0.959546	0.0516731	0.287256	0.685027	0.339852	0.00397087	0.991329	0.00286309	1.13319	0.14718	0.552411	ENSMUSG00000058975	Kcnc1	cation transport;cellular component assembly;cellular component organization;cellular component organization or biogenesis;cellular potassium ion transport;cellular process;establishment of localization;ion transmembrane transport;ion transport;macromolecular complex assembly;macromolecular complex subunit organization;metal ion transport;monovalent inorganic cation transport;potassium ion transm…	binding;cation channel activity;cation transmembrane transporter activity;channel activity;cytoskeletal protein binding;delayed rectifier potassium channel activity;gated channel activity;ion channel activity;ion channel binding;ion transmembrane transporter activity;kinesin binding;passive transmembrane transporter activity;potassium channel activity;protein binding;substrate-specific channel ac…	axolemma;axon part;cation channel complex;cell body membrane;cell part;cell projection membrane;cell projection part;dendrite membrane;integral to membrane;intrinsic to membrane;ion channel complex;leading edge membrane;macromolecular complex;membrane part;neuron projection membrane;neuronal cell body membrane;plasma membrane part;potassium channel complex;protein complex;voltage-gated potassium …	P15388	0.0413655	3.01931
4.81916	4.88557	4.62527	4.46467	3.63923	4.15056	4.78398	5.08661	5.15583	4.42559	4.26903	4.74255	5.41447	5.35614	5.32193	5.20203	5.23151	5.10518	1.28286	0.0950737	-0.691847	-1.96048	1.37338	0.138549	-0.529751	-1.89131	1.7737	0.462515	-0.184612	-1.25797	0.773125	0.686517	-0.232141	1.41091	0.263963	0.355374	0.640022	0.743146	-0.394237	2.0791	0.0512181	0.700513	ENSMUSG00000028013	Ppa2	cellular metabolic process;cellular process;dephosphorylation;metabolic process;phosphate-containing compound metabolic process;phosphorus metabolic process	binding;catalytic activity;cation binding;hydrolase activity;hydrolase activity, acting on acid anhydrides;hydrolase activity, acting on acid anhydrides, in phosphorus-containing anhydrides;hydrolase activity, acting on ester bonds;inorganic diphosphatase activity;ion binding;magnesium ion binding;metal ion binding;phosphatase activity;phosphoprotein phosphatase activity;phosphoric ester hydrolas…	cell part;cytoplasmic part;extracellular membrane-bounded organelle;extracellular organelle;extracellular region part;extracellular vesicular exosome;intracellular membrane-bounded organelle;intracellular organelle;intracellular part;membrane-bounded organelle;membrane-bounded vesicle;mitochondrion;organelle;vesicle	Q91VM9	1.1059	2.36369
0.321928	-0.666576	0.475085	0.214125	1.46989	0.933573	0.565597	0.124328	0.189034	0.687061	1.20789	0.847997	0.275007	-0.200913	0.263034	0.0285691	0.0285691	-0.37707	0.745878	0.205135	0.829049	1.35857	1.4025	0.120288	0.62133	2.02732	0.456424	0.696534	-0.21902	-0.713516	0.259168	0.833777	-0.249507	0.361257	0.686755	-0.18061	0.0358139	0.978961	-0.041789	2.12011	0.0397397	-1.02096	ENSMUSG00000008206	Cers4	biosynthetic process;cellular biosynthetic process;cellular lipid metabolic process;cellular metabolic process;cellular process;ceramide biosynthetic process;ceramide metabolic process;lipid biosynthetic process;lipid metabolic process;membrane lipid biosynthetic process;membrane lipid metabolic process;metabolic process;primary metabolic process;sphingoid biosynthetic process;sphingoid metabolic…	binding;catalytic activity;DNA binding;N-acyltransferase activity;nucleic acid binding;sphingosine N-acyltransferase activity;transferase activity;transferase activity, transferring acyl groups;transferase activity, transferring acyl groups other than amino-acyl groups	cell part;cytoplasmic part;endoplasmic reticulum;endoplasmic reticulum membrane;endoplasmic reticulum part;integral to membrane;intracellular membrane-bounded organelle;intracellular organelle;intracellular organelle part;intracellular part;intrinsic to membrane;membrane;membrane part;membrane-bounded organelle;nuclear membrane;nuclear part;organelle;organelle membrane;organelle part	Q9D6J1	0.213943	1.52367
0.31034	0.15056	0.545968	-0.836501	-2.47393	-0.862496	-1.8365	-1.35845	-0.556393	-1.25154	-0.494109	-1.2863	-0.713119	0.124328	-0.0588937	-3.47393	-1.4344	-1.59946	1.44903	0.0517323	-1.7266	-2.64179	0.203812	0.738848	0.239799	0.432711	1.30424	0.228161	-1.95337	-2.43647	1.8137	0.41064	1.58607	1.07651	0.219717	1.03455	0.251324	0.873355	-0.380326	0.75742	0.199321	-1.15861	ENSMUSG00000037868	Egr2	anatomical structure arrangement;anatomical structure development;anatomical structure formation involved in morphogenesis;axon ensheathment;axon guidance;behavior;biological regulation;biosynthetic process;brain segmentation;cell differentiation;cellular biosynthetic process;cellular developmental process;cellular macromolecule biosynthetic process;cellular macromolecule metabolic process;cellul…	activating transcription factor binding;binding;catalytic activity;cation binding;chromatin binding;core promoter proximal region DNA binding;core promoter proximal region sequence-specific DNA binding;DNA binding;enzyme binding;ion binding;ligase activity;metal ion binding;nucleic acid binding;nucleic acid binding transcription factor activity;protein binding;regulatory region DNA binding;regula…	cell part;cytoplasm;intracellular membrane-bounded organelle;intracellular organelle;intracellular part;membrane-bounded organelle;nucleus;organelle	P08152	0.883735	1.14561
1.17632	1.83188	1.8953	2.15381	3.1177	2.35614	1.74416	1.87971	1.34483	2.69822	3.07724	1.63227	2.25701	2.76977	2.80941	2.85798	2.94111	2.61589	1.14569	0.0998152	0.908047	1.92086	0.815761	0.221535	0.813011	1.44822	0.402855	0.72966	0.192926	0.636958	0.0259787	0.973724	-0.0217309	1.78833	0.136025	0.955834	0.0480574	0.974989	0.0733049	0.308836	0.595226	0.335748	ENSMUSG00000073643	Wdfy1		1-phosphatidylinositol binding;binding;cation binding;ion binding;lipid binding;metal ion binding;phosphatidylinositol binding;phospholipid binding	cell part;cytoplasmic part;cytosol;early endosome;endosome;intracellular membrane-bounded organelle;intracellular organelle;intracellular part;membrane-bounded organelle;nucleus;organelle	E9Q4P1	0.0301898	1.70243
2.65764	3.1811	2.98003	2.67356	2.43563	2.59216	3.16027	3.35191	3.3799	2.71589	3.31034	3.18587	3.05311	2.76553	2.85	2.71149	2.41143	3.55949	1.04344	0.196638	-0.372475	-1.39148	0.512954	0.520898	-0.226661	-0.771698	0.00424069	0.999594	0.00458924	0.0101039	1.00293	0.598559	-0.357772	1.68714	0.208128	-0.407813	1.21956	0.663606	-0.503586	0.171941	0.765259	-0.176562	ENSMUSG00000064254	Ethe1	amine metabolic process;carboxylic acid metabolic process;cellular amine metabolic process;cellular amino acid metabolic process;cellular ketone metabolic process;cellular metabolic process;cellular modified amino acid metabolic process;cellular nitrogen compound metabolic process;cellular process;glutathione metabolic process;hydrogen sulfide metabolic process;metabolic process;nitrogen compound…	binding;catalytic activity;cation binding;dioxygenase activity;ion binding;iron ion binding;metal ion binding;oxidoreductase activity;oxidoreductase activity, acting on single donors with incorporation of molecular oxygen;oxidoreductase activity, acting on single donors with incorporation of molecular oxygen, incorporation of two atoms of oxygen;sulfur dioxygenase activity;transition metal ion bi…	cell part;cytoplasm;cytoplasmic part;intracellular membrane-bounded organelle;intracellular organelle;intracellular organelle lumen;intracellular organelle part;intracellular part;membrane-bounded organelle;membrane-enclosed lumen;mitochondrial matrix;mitochondrial part;mitochondrion;nuclear part;nucleoplasm;organelle;organelle lumen;organelle part	Q9DCM0	2.0042	1.32303
2.19535	1.36177	1.83188	2.43296	2.21723	2.51602	1.4489	1.75275	1.68706	2.13093	2.25096	2.37295	1.40599	2.34483	2.07039	1.97085	1.61824	2.68706	1.08283	0.136753	0.592404	1.65849	2.23701	0.073967	0.622045	2.88299	0.132877	0.885468	0.151648	0.291533	0.256677	0.853757	0.166761	0.456652	0.575143	0.310833	0.534071	0.849559	0.13712	0.189557	0.75419	-0.159564	ENSMUSG00000058444	Map2k5	activation of MAPK activity;anatomical structure development;biological regulation;BMK cascade;cellular macromolecule metabolic process;cellular metabolic process;cellular process;cellular protein metabolic process;cellular response to chemical stimulus;cellular response to growth factor stimulus;cellular response to organic substance;cellular response to stimulus;developmental process;heart deve…	adenyl nucleotide binding;adenyl ribonucleotide binding;ATP binding;binding;catalytic activity;cation binding;ion binding;kinase activity;MAP kinase kinase activity;metal ion binding;nucleotide binding;phosphotransferase activity, alcohol group as acceptor;protein kinase activity;protein serine/threonine kinase activity;protein serine/threonine/tyrosine kinase activity;protein tyrosine kinase act…	cell part;cytoplasmic part;cytoskeletal part;cytosol;intracellular membrane-bounded organelle;intracellular non-membrane-bounded organelle;intracellular organelle;intracellular organelle part;intracellular part;membrane-bounded organelle;non-membrane-bounded organelle;nucleus;organelle;organelle part;spindle	Q9WVS7	0.504863	2.58584
6.01525	6.38491	6.71397	6.9279	7.70867	8.30515	6.59006	5.55888	6.39541	6.65621	7.2605	6.17792	5.77768	5.54381	4.90256	5.30012	5.89555	5.41041	1.33561	0.0648802	1.27586	2.33279	0.508276	0.424332	0.516759	0.947914	0.14856	0.880568	0.127345	0.303793	0.19426	0.871244	0.189928	0.87737	0.291551	-0.773435	0.871016	0.683273	0.949031	1.48531	0.0640678	-1.16285	ENSMUSG00000083621	Gm14586				-	0.964086	1.66253
-3.47393	-2.39593	-1.12029	-2.47393	-1.94342	0.263034	-0.217591	-1.73697	-1.8365	-0.915936	-2.39593	-0.68966	-0.810966	-1.32193	-0.152003	-2	1.02148	0.526069	0.36594	0.458243	0.94528	0.801529	0.0315829	0.960726	-0.0701554	-0.0826539	0.24224	0.768784	0.610815	0.557831	0.549645	0.650424	-1.06637	0.331611	0.625322	0.502054	0.0170041	0.985241	-0.0509296	0.476263	0.367718	1.18302	ENSMUSG00000042532	Golga7b			cell part;cytoplasmic part;Golgi apparatus part;Golgi membrane;intracellular organelle part;intracellular part;membrane;organelle membrane;organelle part	Q9D428	0.377002	0.280638
3.49953	3.01257	3.41414	2.86987	3.79597	3.94953	2.72465	2.24184	3.41549	3.59096	4.39025	3.52105	1.0635	3.33771	2.70929	2.47768	2.52356	2.926	0.246074	0.678839	0.229717	0.489667	1.11124	0.133958	1.0401	1.92559	0.146054	0.863082	0.272245	0.343377	0.621882	0.65506	0.514751	0.217349	0.743293	-0.423825	0.270578	0.870727	-0.295629	1.72124	0.0502618	-1.19168	ENSMUSG00000059878	Zfp422	anatomical structure morphogenesis;biological regulation;biosynthetic process;cellular biosynthetic process;cellular macromolecule biosynthetic process;cellular macromolecule metabolic process;cellular metabolic process;cellular nitrogen compound metabolic process;cellular process;developmental process;macromolecule biosynthetic process;macromolecule metabolic process;metabolic process;nitrogen c…	binding;cation binding;DNA binding;ion binding;metal ion binding;nucleic acid binding	cell part;intracellular membrane-bounded organelle;intracellular organelle;intracellular organelle part;intracellular part;membrane-bounded organelle;nuclear part;nucleoplasm;nucleus;organelle;organelle part	Q9ERU3	0.147033	1.23632
3.16672	3.23573	3.44493	3.93168	4.56194	4.04352	3.20163	3.50208	3.3505	4.31179	4.98687	4.04352	3.1375	2.95606	2.9542	3.66562	2.51602	2.9542	1.87776	0.043541	0.896588	2.87922	1.69305	0.0768587	1.09599	2.78361	0.0289917	0.979791	0.0293583	0.0666561	0.223429	0.897329	-0.0689442	1.46927	0.265329	-0.335484	0.322739	0.858293	-0.268346	1.48634	0.0599532	-1.40212	ENSMUSG00000045896	Paip2b	biological regulation;negative regulation of biological process;negative regulation of biosynthetic process;negative regulation of cellular biosynthetic process;negative regulation of cellular macromolecule biosynthetic process;negative regulation of cellular metabolic process;negative regulation of cellular process;negative regulation of cellular protein metabolic process;negative regulation of …	binding;mRNA binding;nucleic acid binding;poly(A) RNA binding;poly-purine tract binding;RNA binding;single-stranded RNA binding;translation regulator activity;translation regulator activity, nucleic acid binding;translation repressor activity;translation repressor activity, nucleic acid binding		Q91W45	0.421821	3.24434
6.43045	5.53699	5.3875	5.11353	4.73606	4.62702	5.68818	6.16651	5.40293	4.80478	3.96809	5.33593	5.88191	5.89482	5.91073	6.52623	6.79259	6.67821	1.25981	0.0820682	-0.959439	-2.09752	1.08157	0.138993	-1.04961	-1.88706	3.23694	0.119361	0.769858	4.33482	0.027603	0.970058	0.0324386	0.255405	0.767692	0.143279	0.103982	0.945981	0.122609	2.07568	0.0307018	1.96275	ENSMUSG00000116656	Gm49708				-	0.0991807	2.07132
0.956057	1.08406	1.97453	0.678072	1.28688	0.443607	0.516015	0.432959	1.02857	0.757023	1.34483	1.19535	0.584962	0.432959	0.790772	1.53107	0.584962	0.722466	0.586998	0.319154	-0.535364	-1.05571	0.791791	0.293397	0.439885	1.23387	0.476109	0.641698	0.343268	0.83153	0.851451	0.570776	0.679036	0.0943168	0.913054	-0.0562832	0.409735	0.827449	-0.296213	0.167789	0.77688	-0.1529	ENSMUSG00000054099	Slc25a40	cellular process;establishment of localization;transmembrane transport;transport		cell part;cytoplasmic part;integral to membrane;intracellular membrane-bounded organelle;intracellular organelle;intracellular organelle part;intracellular part;intrinsic to membrane;membrane;membrane part;membrane-bounded organelle;mitochondrial inner membrane;mitochondrial membrane;mitochondrial part;mitochondrion;organelle;organelle inner membrane;organelle membrane;organelle part	Q8BGP6	0.347528	0.0717766
4.75114	4.66676	4.59096	5.08364	5.23879	5.49633	4.35966	4.40531	4.35544	5.3302	5.07938	4.49889	4.70044	4.77241	5.22149	4.62877	4.97085	4.56133	2.02436	0.0518592	0.6033	2.63523	1.13617	0.165276	0.596018	1.71909	0.358718	0.758767	-0.177797	-0.580071	2.42443	0.489426	0.296149	1.48404	0.202285	0.524644	0.481128	0.806392	0.303431	0.377693	0.56608	-0.249171	ENSMUSG00000005262	Ufd1	catabolic process;cellular catabolic process;cellular macromolecule catabolic process;cellular macromolecule metabolic process;cellular metabolic process;cellular process;macromolecule catabolic process;macromolecule metabolic process;metabolic process;modification-dependent macromolecule catabolic process;modification-dependent protein catabolic process;primary metabolic process;proteasomal prot…		cell part;cytoplasm;cytoplasmic part;cytosol;intracellular membrane-bounded organelle;intracellular organelle;intracellular part;membrane-bounded organelle;nucleus;organelle	P70362	1.198	2.58733
2.62527	2.67356	2.7137	2.89724	3.05832	2.79077	2.95791	2.66903	2.84398	2.87184	3.19849	2.72028	2.54597	2.04963	2.26303	2.42761	2.45943	1.98914	1.39343	0.208774	0.244602	1.34499	0.258246	0.757528	0.106564	0.403319	0.00920824	0.997205	0.00584773	0.0189237	0.80456	0.737799	-0.152801	1.49429	0.199435	-0.537431	0.0308646	0.984027	-0.0147625	1.43252	0.0931855	-0.638147	ENSMUSG00000022848	Dirc2	establishment of localization;transport		cell part;cytoplasmic part;integral to membrane;intracellular organelle part;intracellular part;intrinsic to membrane;lysosomal membrane;membrane;membrane part;organelle membrane;organelle part;vacuolar membrane;vacuolar part	Q8BFQ6	0.41136	1.03627
3.90593	4.30159	4.0072	4.51349	5.01302	4.52419	4.25776	4.03386	4.13914	4.89336	5.05224	4.39643	4.51979	4.51159	4.71039	4.39575	4.63575	4.23649	1.40462	0.0885755	0.611995	2.01951	1.42638	0.11543	0.637089	2.06955	0.521897	0.713166	-0.157929	-0.677872	0.20598	0.899355	-0.0720197	2.05292	0.171961	0.437004	0.139701	0.939288	-0.0971139	0.714137	0.32926	-0.358014	ENSMUSG00000032328	Tmem30a	biological regulation;cellular component organization;cellular component organization or biogenesis;cellular membrane organization;cellular process;drug transmembrane transport;drug transport;establishment of localization;lipid translocation;lipid transport;membrane organization;organic substance transport;phospholipid translocation;phospholipid transport;positive regulation of biological process…		apical plasma membrane;cell part;cytoplasmic part;cytoplasmic vesicle membrane;cytoplasmic vesicle part;endoplasmic reticulum;Golgi apparatus;integral to membrane;intracellular membrane-bounded organelle;intracellular organelle;intracellular organelle part;intracellular part;intrinsic to membrane;membrane;membrane part;membrane-bounded organelle;organelle;organelle membrane;organelle part;plasma …	Q8VEK0	0.239178	2.58178
-1.18442	-1.59946	0.378512	-0.0892673	0.871844	-0.136062	-4.05889	-0.217591	-1.64386	-1.68966	-1.55639	-0.862496	-1.78588	0.163499	-1.64386	0.536053	-1.18442	-1.4344	0.67325	0.225038	1.0173	1.29437	0.202565	0.704876	0.603931	0.483138	0.168948	0.839379	0.394486	0.401854	0.38795	0.722915	1.17166	0.276616	0.656882	0.884703	1.72034	0.56395	1.58502	0.430896	0.435398	0.675258	ENSMUSG00000028914	Casp9	activation of caspase activity;aging;apoptosis;apoptosis in response to endoplasmic reticulum stress;biological regulation;cell death;cellular process;cellular response to abiotic stimulus;cellular response to chemical stimulus;cellular response to corticosteroid stimulus;cellular response to dexamethasone stimulus;cellular response to endogenous stimulus;cellular response to glucocorticoid stimu…	binding;catalytic activity;cysteine-type endopeptidase activity;cysteine-type peptidase activity;endopeptidase activity;enzyme binding;hydrolase activity;kinase binding;peptidase activity;peptidase activity, acting on L-amino acid peptides;protein binding;protein domain specific binding;protein kinase binding;SH3 domain binding	apoptosome;cell part;cytoplasmic part;cytosol;cytosolic part;intracellular membrane-bounded organelle;intracellular organelle;intracellular part;macromolecular complex;membrane-bounded organelle;mitochondrion;nucleus;organelle;protein complex	Q8C3Q9	1.13365	0.584108
2.41954	2.18269	2.34483	2.22651	2.47508	1.73118	2.46205	2.30451	3.32193	3.16672	3.31759	3.0018	3.17313	3.30597	2.98003	3.39917	3.76022	3.65878	0.303912	0.65488	-0.171428	-0.520184	0.638698	0.354808	0.465873	1.0858	1.46745	0.310289	0.453017	1.86257	0.515474	0.705143	-0.380477	0.62257	0.443497	0.456877	1.89675	0.554469	-1.01778	1.46186	0.120262	0.444021	ENSMUSG00000043633	Fam221b				Q8C627	2.08312	0.315182
1	0.739848	0.871844	1.68257	2.53356	2.4957	-0.304006	-0.736966	1.03562	1.68706	3.33914	1.7137	0.321928	0.378512	1.51096	1.9782	2.55582	0.847997	2.04812	0.0324371	1.36671	3.52656	1.37464	0.0816878	2.24841	2.60346	0.767876	0.411076	1.05687	1.44057	0.742914	0.588291	0.872347	0.487964	0.483511	0.738916	0.00500055	0.991053	-0.009354	0.240622	0.646381	-0.452628	ENSMUSG00000020427	Igfbp3	biological regulation;cell differentiation;cell proliferation;cellular developmental process;cellular macromolecule metabolic process;cellular metabolic process;cellular process;cellular protein metabolic process;developmental process;macromolecule metabolic process;macromolecule modification;metabolic process;negative regulation of biological process;negative regulation of cell migration;negativ…	binding;enzyme activator activity;enzyme regulator activity;fibronectin binding;growth factor binding;insulin-like growth factor binding;insulin-like growth factor I binding;insulin-like growth factor II binding;phosphatase activator activity;phosphatase regulator activity;protein binding;protein phosphatase activator activity;protein phosphatase regulator activity;protein tyrosine phosphatase ac…	cell part;extracellular membrane-bounded organelle;extracellular organelle;extracellular region part;extracellular space;extracellular vesicular exosome;intracellular membrane-bounded organelle;intracellular organelle;intracellular part;membrane-bounded organelle;membrane-bounded vesicle;nucleus;organelle;vesicle	P47878	0.493341	2.65843
-0.862496	-0.621488	-0.810966	-3.05889	-2.47393	NaN	-0.621488	-2.73697	-1.39593	-2.05889	-1.94342	-4.32193	-2.55639	-2.64386	-1.68966	-1.35845	-2.47393	-1.8365	2.4544	0.0282019	-2.00143	-5.92767	0.528789	0.35241	-1.18995	-1.09104	0.385969	0.679648	0.407008	0.748171	0.588239	0.646204	0.819811	0.443883	0.515039	-0.711842	0.00260819	0.991219	0.00833368	0.454749	0.398315	0.885117	ENSMUSG00000106120	Gm42697				-	0.504586	1.59275
0.485427	0.948601	-0.577767	0.0840642	1.0635	1.7866	-0.0439433	0.782409	0.790772	0.871844	0.731183	0.659925	0.464668	1.43829	0.871844	0.722466	-0.761213	1.88362	0.444925	0.397633	0.692634	0.900724	0.359157	0.606428	0.244571	0.637288	0.140693	0.864281	-0.309977	-0.338479	0.158751	0.88326	-0.224326	0.452277	0.547727	0.415189	0.17002	0.915091	0.223737	0.0630753	0.895179	-0.139359	ENSMUSG00000071252	2210408I21Rik				Q3UPC7	0.000271982	0.632309
3.73985	3.65764	3.51223	5.33163	5.7252	6.1979	3.72792	3.87774	3.51223	6.16108	6.04089	5.22188	3.39643	3.06005	3.1811	4.16108	3.91361	4.25776	2.91141	0.0246016	2.11501	5.88958	2.58885	0.0446586	2.10199	5.0825	2.49488	0.135101	0.89829	3.71116	0.21537	0.898189	-0.0693922	1.56846	0.199515	-0.493436	0.0500067	0.97495	-0.0563722	2.25425	0.0278357	-1.69713	ENSMUSG00000059714	Flot1	anatomical structure morphogenesis;axon guidance;axonogenesis;biological regulation;cell part morphogenesis;cell projection morphogenesis;cell projection organization;cellular component disassembly;cellular component disassembly at cellular level;cellular component morphogenesis;cellular component organization;cellular component organization at cellular level;cellular component organization or bi…	binding;enzyme binding;protease binding;protein binding	adherens junction;anchoring junction;caveola;cell junction;cell part;cell-substrate adherens junction;cell-substrate junction;centriolar satellite;cytoplasmic membrane-bounded vesicle;cytoplasmic part;cytoplasmic vesicle;cytoskeletal part;endosome;extracellular membrane-bounded organelle;extracellular organelle;extracellular region part;extracellular vesicular exosome;flotillin complex;focal adhe…	O08917	0.116288	5.18829
2.48543	2.75275	2.89336	3.51979	3.72137	3.86592	2.66676	2.86987	2.34199	3.87184	3.71149	3.24945	1.72683	2.22033	2.21412	2.58496	2.26604	2.32769	2.50187	0.0295072	0.991849	3.87192	1.81868	0.0738947	0.984723	2.88141	0.825275	0.494183	0.339134	1.1677	0.162741	0.905935	0.084308	1.19899	0.23798	-0.572443	0.162228	0.934279	0.0914337	2.35266	0.0303333	-1.21803	ENSMUSG00000061979	Rcc1l	biological regulation;positive regulation of catalytic activity;positive regulation of GTPase activity;positive regulation of hydrolase activity;positive regulation of molecular function;regulation of biological process;regulation of catabolic process;regulation of catalytic activity;regulation of cellular catabolic process;regulation of cellular metabolic process;regulation of cellular process;r…	enzyme regulator activity;GTPase regulator activity;guanyl-nucleotide exchange factor activity;nucleoside-triphosphatase regulator activity;Ran guanyl-nucleotide exchange factor activity;Ras guanyl-nucleotide exchange factor activity;small GTPase regulator activity	cell part;cytoplasmic part;intracellular membrane-bounded organelle;intracellular organelle;intracellular part;membrane-bounded organelle;mitochondrion;organelle	Q9CYF5	0.253064	3.8906
3.92315	4.26379	4.37851	4.30232	4.30012	4.47573	4.15866	3.80839	4.03034	4.10434	4.52356	4.38336	3.52482	3.94392	3.89724	3.56682	3.96717	3.7137	0.502839	0.533982	0.17091	0.687495	0.989426	0.269757	0.337959	1.29908	0.078609	0.948828	-0.0394328	-0.142461	0.481882	0.773384	0.189355	0.557087	0.576707	-0.210468	0.0565555	0.977711	0.0223061	1.58839	0.0845118	-0.587859	ENSMUSG00000059518	Znhit1	ATP-dependent chromatin remodeling;biological regulation;cellular component organization;cellular component organization at cellular level;cellular component organization or biogenesis;cellular component organization or biogenesis at cellular level;cellular macromolecular complex subunit organization;cellular process;chromatin modification;chromatin organization;chromatin remodeling;chromosome or…	binding;cation binding;chromatin binding;enzyme binding;histone deacetylase binding;ion binding;metal ion binding;nucleosome binding;protein binding	cell part;chromatin remodeling complex;chromosomal part;intracellular membrane-bounded organelle;intracellular organelle;intracellular organelle part;intracellular part;macromolecular complex;membrane-bounded organelle;nuclear chromosome part;nuclear part;nucleus;organelle;organelle part;protein complex;Swr1 complex	Q8R331	0.442482	1.31676
NaN	-1.4344	-0.0740006	-1.12029	-0.340075	-0.577767	-3.18442	-1.39593	-1.47393	-0.321928	-0.68966	-1	NaN	-2.25154	-2.12029	-3.18442	-0.136062	-1.32193	0.0424825	0.946495	0.0748229	0.108734	1.02778	0.139649	1.34757	1.88306	0.210113	0.79112	0.638445	0.512234	0.587989	0.624868	1.26389	0.076564	0.905321	-0.167822	0.00962205	0.988907	-0.00884953	0.40993	0.439094	-0.876942	ENSMUSG00000108984	Gm44916				-	0.738325	1.03596
-1.51457	-2	-3.05889	-2.12029	-0.810966	NaN	-1.55639	NaN	-1.05889	-2.12029	-1.39593	-0.713119	-2.25154	-0.943417	NaN	-1.64386	-0.785875	-0.888969	0.384405	0.452383	0.725525	0.839175	0.0624639	0.91927	-0.102137	-0.155624	0.325433	0.712074	0.491244	0.702134	0.606174	0.633556	-0.883512	0.143312	0.827808	-0.289834	0.0255952	0.982602	-0.0558496	0.245901	0.661369	0.303547	ENSMUSG00000108059	Gm44369				-	0.530962	0.382077
0.739848	1.5509	-0.152003	1.40054	0.659925	1.93734	1.02857	0.263034	0.0285691	1.28096	1.58015	-0.304006	0.773996	0.536053	1.69599	0.903038	0.0840642	0.263034	0.430548	0.4181	0.619687	0.865957	0.24804	0.667111	0.412308	0.543962	0.606885	0.522566	-0.585302	-1.09949	0.179814	0.869446	0.272858	0.532441	0.473993	0.561957	0.279096	0.858792	0.480237	0.27529	0.611274	-0.435653	ENSMUSG00000025939	Ube2w	catabolic process;cellular catabolic process;cellular macromolecule catabolic process;cellular macromolecule metabolic process;cellular metabolic process;cellular nitrogen compound metabolic process;cellular process;cellular protein metabolic process;cellular response to chemical stimulus;cellular response to misfolded protein;cellular response to organic substance;cellular response to stimulus;c…	acid-amino acid ligase activity;adenyl nucleotide binding;adenyl ribonucleotide binding;ATP binding;binding;catalytic activity;enzyme binding;ligase activity;ligase activity, forming carbon-nitrogen bonds;nucleotide binding;protein binding;purine nucleotide binding;purine ribonucleoside triphosphate binding;purine ribonucleotide binding;ribonucleotide binding;small conjugating protein ligase acti…	cell part;cytoplasm;intracellular membrane-bounded organelle;intracellular organelle;intracellular part;membrane-bounded organelle;nucleus;organelle	Q8VDW4	0.369036	0.544877
7.95216	7.93345	8.03711	8.2493	7.96301	8.08608	8.08044	7.96521	8.07596	7.75449	7.84486	7.90466	7.88783	8.02231	8.12304	7.75482	7.78633	7.89803	0.635523	0.550917	0.125226	0.663138	1.63114	0.267137	-0.205866	-1.30568	1.15231	0.524904	-0.197998	-1.0951	0.601248	0.858047	-0.0662969	0.14013	0.919106	-0.0294781	1.32291	0.694644	0.264795	0.128793	0.910436	-0.0216103	ENSMUSG00000013701	Timm23				A0A2I3BS49	1.00973	0.329491
7.45245	7.39094	7.63198	7.79279	8.35957	8.37951	7.48527	7.57667	7.79734	8.08412	8.44803	7.97917	7.19032	7.192	7.71198	7.21548	7.1814	7.14252	1.5385	0.0698884	0.685502	2.24402	1.50219	0.118139	0.550681	2.04263	0.456108	0.715134	-0.184964	-0.672884	0.471907	0.812248	-0.12797	0.577194	0.537339	-0.254995	0.00943322	0.989138	0.00685151	2.63518	0.0287337	-0.990639	ENSMUSG00000025326	Ube3a	androgen receptor signaling pathway;biological regulation;catabolic process;cellular catabolic process;cellular component organization;cellular component organization or biogenesis;cellular macromolecule catabolic process;cellular macromolecule metabolic process;cellular membrane organization;cellular metabolic process;cellular process;cellular process involved in reproduction;cellular protein me…	acid-amino acid ligase activity;binding;catalytic activity;cation binding;ion binding;ligase activity;ligase activity, forming carbon-nitrogen bonds;metal ion binding;protein binding transcription factor activity;small conjugating protein ligase activity;transcription coactivator activity;transcription cofactor activity;transcription factor binding transcription factor activity;ubiquitin-protein …	cell part;cytoplasmic part;cytosol;intracellular membrane-bounded organelle;intracellular organelle;intracellular part;macromolecular complex;membrane-bounded organelle;nucleus;organelle;proteasome complex;protein complex	O08759	0.179484	2.77818
1.58976	1.58015	1.16992	1.25096	1.11103	1.65535	0.400538	0.815575	1.10434	1.31034	1.62293	1.09085	0.739848	-0.621488	0.0143553	0.464668	1.18903	0.443607	0.192615	0.788813	-0.107496	-0.342387	1.04186	0.188705	0.567891	1.59505	0.63742	0.495892	0.654865	1.16242	1.27959	0.488079	0.673128	0.756488	0.341128	-0.729245	0.00328868	0.991177	-0.00225965	1.04168	0.152005	-0.642272	ENSMUSG00000032265	Fam46a	biological regulation;regulation of biological process;regulation of blood coagulation;regulation of coagulation;regulation of gene expression;regulation of macromolecule metabolic process;regulation of metabolic process;regulation of multicellular organismal process;regulation of response to external stimulus;regulation of response to stimulus;regulation of response to stress;regulation of wound…			A0A087WS27	1.10125	0.688288
3.15056	3.0268	3.39643	5.38819	5.64616	5.33056	2.43296	3.52482	2.63691	5.8999	5.56102	5.33807	3.70044	3.67694	3.66334	3.83693	4.02326	3.90111	3.99972	0.0329231	2.26371	9.21498	2.73538	0.0388312	2.73477	5.78357	1.90196	0.383533	0.24019	1.54254	0.390706	0.765401	0.326368	1.14342	0.219614	0.815346	0.310938	0.882984	-0.144693	3.20768	0.022213	-1.67923	ENSMUSG00000003541	Ier3	biological regulation;cell cycle checkpoint;cell cycle process;cellular process;cellular response to stimulus;cellular response to stress;DNA damage checkpoint;DNA damage response, signal transduction resulting in induction of apoptosis;DNA integrity checkpoint;G2/M transition checkpoint;G2/M transition DNA damage checkpoint;G2/M transition of mitotic cell cycle;induction of apoptosis;induction o…		cell part;intracellular membrane-bounded organelle;intracellular organelle;intracellular part;membrane-bounded organelle;nucleus;organelle	Q91VZ5	0.179148	5.80073
0.526069	0.275007	0.687061	0.275007	0.0285691	0.189034	0.0285691	0.0285691	0	0.731183	0.124328	0.263034	0.400538	0.226508	0.0285691	0.400538	-0.0740006	0.604071	1.11496	0.19887	-0.331842	-1.38289	0.897557	0.288748	0.353803	1.24651	0.14997	0.891673	0.0916644	0.279619	1.78006	0.463204	0.476999	0.859813	0.490204	0.199492	0.456089	0.834984	-0.208645	0.0813242	0.890511	-0.0626457	ENSMUSG00000028995	Fam126a			cell part;cytoplasm;intracellular part;membrane;plasma membrane	Q6P9N1	0.554493	0.0331001
1.7137	1.87184	2.28688	2.46205	3.31034	3.61706	1.33342	1.63227	2.37573	2.99095	3.45681	1.7866	2.05311	2.01078	2.16027	1.25701	1.44361	1.45418	1.41646	0.0610884	1.17235	2.41524	0.756176	0.233242	0.96431	1.40527	3.04512	0.13255	-0.689791	-3.87588	0.191632	0.874912	0.176998	0.397421	0.616681	0.294246	0.25215	0.872136	0.385033	1.27153	0.0776128	-1.35985	ENSMUSG00000032178	Ilf3	biological regulation;biosynthetic process;cellular biosynthetic process;cellular macromolecule biosynthetic process;cellular macromolecule metabolic process;cellular metabolic process;cellular nitrogen compound metabolic process;cellular process;cellular protein metabolic process;defense response;defense response to virus;immune effector process;immune system process;macromolecule biosynthetic p…	binding;DNA binding;double-stranded RNA binding;nucleic acid binding;RNA binding	cell part;cytoplasm;cytoplasmic part;intracellular membrane-bounded organelle;intracellular non-membrane-bounded organelle;intracellular organelle;intracellular organelle part;intracellular part;macromolecular complex;membrane;membrane-bounded organelle;mitochondrion;non-membrane-bounded organelle;nuclear part;nucleolus;nucleoplasm;nucleus;organelle;organelle part;ribonucleoprotein complex	Q9Z1X4	0.350474	1.79788
3.84499	3.62994	4.09592	4.15381	4.39985	4.2426	3.27352	3.37712	3.73227	4.10182	4.41752	3.21412	3.27202	3.51602	3.26003	3.46205	2.65764	2.72028	1.25586	0.144873	0.40847	1.61666	0.510898	0.435441	0.450183	0.926138	0.673441	0.52959	-0.402698	-1.08409	0.958277	0.594348	0.395981	0.276732	0.777051	-0.111615	0.409539	0.820155	0.354268	1.0214	0.129942	-0.964496	ENSMUSG00000061559	Wdr61	biological regulation;biosynthetic process;catabolic process;cell surface receptor linked signaling pathway;cellular biosynthetic process;cellular catabolic process;cellular component organization;cellular component organization at cellular level;cellular component organization or biogenesis;cellular component organization or biogenesis at cellular level;cellular macromolecule biosynthetic proces…		Cdc73/Paf1 complex;cell part;chromatin;chromosomal part;cytoplasm;cytoplasmic part;intracellular membrane-bounded organelle;intracellular organelle;intracellular organelle part;intracellular part;macromolecular complex;membrane-bounded organelle;nuclear part;nucleoplasm;nucleoplasm part;nucleus;organelle;organelle part;protein complex;Ski complex;transcription elongation factor complex;transcript…	Q9ERF3	0.965073	1.14006
0.831877	0.910733	0.863939	0.344828	0.641546	1.0072	1.22033	0.545968	1.21412	0.933573	0.925999	1.25096	0.695994	-0.217591	1.07724	0.0426443	0.659925	-0.120294	0.456857	0.526775	-0.204326	-0.697556	0.0606298	0.937377	0.0433702	0.124605	0.290468	0.753526	-0.324457	-0.588083	0.215348	0.876169	-0.124625	0.461436	0.530551	-0.474926	0.782485	0.718854	-0.372321	1.49662	0.0742295	-0.842753	ENSMUSG00000029554	Mad1l1	anatomical structure development;biological regulation;cell cycle checkpoint;cell cycle phase;cell cycle process;cell division;cellular component organization;cellular component organization at cellular level;cellular component organization or biogenesis;cellular component organization or biogenesis at cellular level;cellular process;developmental process;hemopoietic or lymphoid organ development…		actin cytoskeleton;cell part;chromosomal part;condensed chromosome kinetochore;cytoplasm;cytoplasmic part;cytoskeletal part;cytoskeleton;intracellular membrane-bounded organelle;intracellular non-membrane-bounded organelle;intracellular organelle;intracellular organelle part;intracellular part;kinetochore;macromolecular complex;membrane part;membrane-bounded organelle;microtubule organizing cente…	Q9WTX8	0.81688	0.205964
2.42492	1.94486	2.27202	2.54102	2.70266	2.85798	1.33914	1.04264	1.32769	2.55827	2.71589	1.79077	1.60881	1.98185	1.64155	1.29278	1.33342	1.67807	1.34947	0.112086	0.486618	1.81177	1.6837	0.076935	1.11849	2.78399	0.840629	0.503516	-0.30931	-1.14233	2.32832	0.434044	0.977445	1.52466	0.200661	0.50758	0.503653	0.79388	0.345575	1.38177	0.0794133	-0.920219	ENSMUSG00000021536	Adcy2	biological regulation;cAMP-mediated signaling;cell surface receptor linked signaling pathway;cellular process;cellular response to stimulus;cyclic-nucleotide-mediated signaling;G-protein coupled receptor protein signaling pathway;G-protein signaling, coupled to cAMP nucleotide second messenger;G-protein signaling, coupled to cyclic nucleotide second messenger;intracellular signal transduction;reg…	adenylate cyclase activity;binding;calcium- and calmodulin-responsive adenylate cyclase activity;catalytic activity;cyclase activity;lyase activity;nucleotide binding;phosphorus-oxygen lyase activity	cell part;cytoplasm;integral to membrane;intracellular part;intrinsic to membrane;macromolecular complex;membrane;membrane part;membrane raft;plasma membrane;protein complex	Q3V1Q3	2.29796	2.78032
4.0063	4.18428	4.04089	3.7666	4.46271	4.19692	4.68874	4.21179	4.95	3.93546	4.15218	4.11686	4.62527	4.24184	4.5552	3.99639	3.57168	4.51412	0.112013	0.881181	0.0649176	0.209409	1.14022	0.172972	-0.548675	-1.6815	0.684269	0.511438	-0.446708	-1.12548	1.13878	0.530544	-0.539687	0.22686	0.783041	-0.14274	0.126787	0.946381	0.0739055	0.0498709	0.926967	-0.040773	ENSMUSG00000025068	Gsto1	biological regulation;carboxylic acid metabolic process;catabolic process;cellular catabolic process;cellular ketone metabolic process;cellular metabolic process;cellular process;cellular response to arsenic-containing substance;cellular response to chemical stimulus;cellular response to inorganic substance;cellular response to stimulus;L-ascorbic acid metabolic process;metabolic process;negative…	antioxidant activity;catalytic activity;disulfide oxidoreductase activity;glutathione dehydrogenase (ascorbate) activity;glutathione disulfide oxidoreductase activity;glutathione transferase activity;methylarsonate reductase activity;oxidoreductase activity;oxidoreductase activity, acting on a sulfur group of donors;oxidoreductase activity, acting on a sulfur group of donors, quinone or similar c…	cell part;cytoplasm;cytoplasmic part;cytosol;extracellular membrane-bounded organelle;extracellular organelle;extracellular region part;extracellular vesicular exosome;intracellular part;membrane-bounded organelle;membrane-bounded vesicle;organelle;vesicle	O09131	0.770041	0.807529
5.64962	5.83188	5.77294	5.80555	6.63183	6.03826	5.91934	5.7666	5.5509	6.08215	6.46712	5.78241	5.62293	5.40327	5.9528	5.64184	5.36317	5.64126	0.741741	0.274773	0.40707	1.15715	0.743868	0.338879	0.364946	1.12239	0.236171	0.844101	-0.110912	-0.389577	0.0162672	0.982415	0.00586589	0.168876	0.854693	-0.0859461	0.0522705	0.974835	0.0479895	1.20659	0.132348	-0.561804	ENSMUSG00000001105	Ift20	anatomical structure development;anatomical structure formation involved in morphogenesis;associative learning;behavior;biological regulation;cardiac cell differentiation;cardiac muscle cell differentiation;cell differentiation;cell projection assembly;cell projection organization;cell proliferation;cell surface receptor linked signaling pathway;cellular component assembly;cellular component asse…	binding;opsin binding;protein binding	axoneme part;cell part;cell projection;cell projection part;centriole;centrosome;cilium;cytoplasmic part;cytoskeletal part;cytoskeleton;dendrite terminus;extracellular membrane-bounded organelle;extracellular organelle;extracellular region part;extracellular vesicular exosome;Golgi apparatus;intracellular membrane-bounded organelle;intracellular non-membrane-bounded organelle;intracellular organe…	Q61025	0.0568662	1.28721
3.41684	2.63691	2.19535	3.9279	4.08916	4.01167	2.50335	1.29866	1.9222	2.94298	3.41278	3.80839	2.98003	1.37851	1.57531	2.9222	2.11437	0.748461	1.60328	0.0486484	1.25988	2.73816	1.58587	0.0768118	1.47998	2.80071	0.0203957	0.984963	-0.0496077	-0.0544926	0.778267	0.580831	0.841632	0.0387339	0.950294	0.0698814	1.14882	0.665941	0.621527	1.00431	0.115921	-1.45971	ENSMUSG00000002825	Qtrt1	7-methylguanosine biosynthetic process;7-methylguanosine metabolic process;biosynthetic process;cellular biosynthetic process;cellular macromolecule metabolic process;cellular metabolic process;cellular nitrogen compound biosynthetic process;cellular nitrogen compound metabolic process;cellular process;guanosine biosynthetic process;guanosine metabolic process;heterocycle biosynthetic process;het…	binding;catalytic activity;cation binding;ion binding;metal ion binding;queuine tRNA-ribosyltransferase activity;transferase activity;transferase activity, transferring glycosyl groups;transferase activity, transferring pentosyl groups	cell part;cytoplasm;cytoplasmic part;intracellular membrane-bounded organelle;intracellular organelle;intracellular part;membrane-bounded organelle;mitochondrion;nucleus;organelle	Q9JMA2	1.50971	2.92057
0.124328	0.432959	0.464668	-0.321928	-0.200913	-0.0588937	-0.915936	-0.736966	0.176323	-0.234465	0.137504	-0.321928	-0.434403	-0.556393	-0.37707	-1.12029	-0.0740006	-0.785875	1.80459	0.067386	-0.534563	-2.29903	0.408489	0.530156	0.352563	0.755953	0.259681	0.793349	-0.204101	-0.494169	1.10248	0.508316	0.832845	0.0358374	0.957278	0.0362376	0.124041	0.951481	-0.0542816	0.699633	0.287622	-0.520427	ENSMUSG00000041215	Yeats2	biological regulation;cellular component organization;cellular component organization at cellular level;cellular component organization or biogenesis;cellular component organization or biogenesis at cellular level;cellular macromolecule metabolic process;cellular metabolic process;cellular process;cellular protein metabolic process;chromatin modification;chromatin organization;chromosome organiza…	binding;protein binding;TBP-class protein binding;transcription factor binding	Ada2/Gcn5/Ada3 transcription activator complex;cell part;cytoskeletal part;histone acetyltransferase complex;intracellular membrane-bounded organelle;intracellular non-membrane-bounded organelle;intracellular organelle;intracellular organelle part;intracellular part;macromolecular complex;membrane-bounded organelle;mitotic spindle;non-membrane-bounded organelle;nuclear part;nucleoplasm part;nucle…	Q3TUF7	1.09298	0.185178
9.72416	9.87583	9.66049	9.62183	9.40614	9.57898	9.99448	9.99234	9.75087	9.3628	9.21072	9.7167	10.1236	10.1323	10.2434	10.0621	9.74069	9.84112	1.11607	0.284093	-0.217842	-1.13584	1.32612	0.153809	-0.482494	-1.78502	1.30349	0.420603	-0.285089	-1.40801	0.70447	0.74592	-0.159074	1.32645	0.342635	0.253841	0.256338	0.909585	0.105577	1.19545	0.156711	0.451246	ENSMUSG00000027673	Ndufb5	metabolic process;oxidation-reduction process		cell part;cytoplasmic part;integral to membrane;intracellular membrane-bounded organelle;intracellular organelle;intracellular organelle part;intracellular part;intrinsic to membrane;macromolecular complex;membrane;membrane part;membrane-bounded organelle;mitochondrial inner membrane;mitochondrial membrane;mitochondrial membrane part;mitochondrial part;mitochondrial respiratory chain complex I;mi…	Q9CQH3	0.102838	2.16861
2.37295	1.8679	2.40599	2.76977	3.05832	3.72247	1.95233	1.26903	1.56071	2.53605	2.88166	2.99277	3.06867	1.5656	1.33914	3.15704	3.11103	2.33056	1.3641	0.069925	0.967904	2.24327	2.13099	0.0575638	1.20947	3.54651	0.653993	0.467793	0.875076	1.24062	1.10872	0.522059	0.621586	0.276042	0.686392	0.397108	0.533837	0.780163	0.380023	0.072984	0.898432	0.0627158	ENSMUSG00000060063	Alox5ap	alkene biosynthetic process;arachidonic acid metabolite production involved in inflammatory response;biological regulation;biosynthetic process;carboxylic acid biosynthetic process;carboxylic acid metabolic process;cellular alkene metabolic process;cellular biosynthetic process;cellular component assembly;cellular component organization;cellular component organization or biogenesis;cellular keton…	arachidonate 5-lipoxygenase activity;arachidonic acid binding;binding;carboxylic acid binding;catalytic activity;dioxygenase activity;enzyme activator activity;enzyme regulator activity;fatty acid binding;icosanoid binding;icosatetraenoic acid binding;lipid binding;monocarboxylic acid binding;oxidoreductase activity;oxidoreductase activity, acting on single donors with incorporation of molecular …	cell part;cytoplasmic part;cytosol;endoplasmic reticulum;endoplasmic reticulum membrane;endoplasmic reticulum part;envelope;integral to membrane;intracellular membrane-bounded organelle;intracellular organelle;intracellular organelle part;intracellular part;intrinsic to membrane;membrane;membrane part;membrane-bounded organelle;nuclear envelope;nuclear membrane;nuclear part;nucleus;organelle;orga…	P30355	1.3945	3.14432
-0.104697	0.565597	-0.0588937	-0.862496	-0.152003	0.765535	-0.152003	-0.535332	-1.05889	-0.862496	0	-1.05889	-1.94342	-2.64386	-0.415038	-1.94342	-0.862496	-1.64386	0.15673	0.781865	-0.21699	-0.350852	0.0478383	0.944486	-0.0583872	-0.112685	0.0894247	0.917376	0.18418	0.221189	0.9864	0.535731	0.716078	0.698211	0.341288	-1.08536	0.41413	0.803692	0.557475	0.855614	0.182266	-0.842793	ENSMUSG00000111605	4632418H02Rik				-	1.03507	0.161057
10.3303	10.2426	10.4256	10.2993	9.92077	10.1387	10.4905	10.4183	10.334	10.0372	9.76946	10.2771	10.2758	10.2626	10.3468	10.2604	10.2284	10.1313	0.810415	0.36499	-0.213265	-0.961705	1.18371	0.202897	-0.386312	-1.52434	0.878614	0.747514	-0.0883458	-0.60171	0.513167	0.847779	-0.0813955	1.07247	0.578342	-0.119172	0.191796	0.92493	0.0916522	0.517399	0.534769	0.178794	ENSMUSG00000059534	Uqcr10	cellular metabolic process;cellular process;electron transport chain;generation of precursor metabolites and energy;metabolic process;mitochondrial electron transport, ubiquinol to cytochrome c;oxidation-reduction process;respiratory electron transport chain		cell part;cytoplasmic part;extracellular membrane-bounded organelle;extracellular organelle;extracellular region part;extracellular vesicular exosome;intracellular membrane-bounded organelle;intracellular organelle;intracellular organelle part;intracellular part;macromolecular complex;membrane;membrane part;membrane-bounded organelle;membrane-bounded vesicle;mitochondrial inner membrane;mitochond…	Q8R1I1	0.0179451	1.80807
-3.32193	-0.971431	-0.810966	-1.73697	-0.136062	-0.915936	-1.18442	-2.25154	-2.39593	-0.836501	-0.434403	-1.64386	-1.73697	-1.64386	-1.64386	-1.4344	-1.21759	-2.55639	0.341954	0.493467	0.771787	0.746446	0.866693	0.194312	0.972377	1.56346	0.0505595	0.958607	-0.0612366	-0.118666	0.0967736	0.919721	0.242522	0.282834	0.704832	0.269071	0.0240495	0.983582	0.0419324	0.630166	0.288623	-0.764542	ENSMUSG00000026383	Epb41l5	actin cytoskeleton organization;actin filament-based process;actin-mediated cell contraction;actomyosin structure organization;anatomical structure development;anatomical structure formation involved in morphogenesis;anatomical structure morphogenesis;anterior/posterior axis specification;anterior/posterior pattern specification;apical constriction;axial mesoderm development;axial mesoderm morpho…	binding;protein binding;protein domain specific binding	adherens junction;anchoring junction;cell junction;cell leading edge;cell part;cell projection membrane;cell projection part;cell-substrate adherens junction;cell-substrate junction;cytoplasm;cytoskeleton;extrinsic to membrane;focal adhesion;intracellular membrane-bounded organelle;intracellular non-membrane-bounded organelle;intracellular organelle;intracellular part;leading edge membrane;membra…	Q8BGS1	0.0985077	0.84862
0.526069	0.604071	1.76977	1.23266	1.20789	1.34483	0.713696	0.963474	0.925999	-0.304006	0.799087	1.11103	1.30451	0.400538	1.32193	0.956057	1.5008	1.31034	0.295921	0.60744	0.295157	0.585166	0.311064	0.617812	-0.332352	-0.619796	0.2904	0.769424	0.246741	0.556236	0.0856196	0.935511	0.0989142	0.169968	0.826253	0.141269	0.776199	0.694465	0.726423	0.719363	0.246599	0.720362	ENSMUSG00000087660	B230398E01Rik				-	0.693114	0.0215116
NaN	-1.64386	-2.25154	-1.78588	-0.0439433	-2.05889	-2.32193	-3.47393	0.475085	-1.73697	-0.915936	-1.68966	-2.8365	-4.32193	-1.59946	-1.55639	NaN	NaN	0.30349	0.547281	0.65146	0.688923	0.097097	0.857823	0.326071	0.250378	0	0.962149	1.3629	0	0.0378121	0.959682	-0.174106	0.33471	0.592118	-1.14571	0.0777923	0.955964	0.151283	NaN	1	0	ENSMUSG00000045659	Plekha7	biological adhesion;cell adhesion;cell junction maintenance;cell junction organization;cell-cell adhesion;cell-cell junction maintenance;cell-cell junction organization;cellular component maintenance;cellular component maintenance at cellular level;cellular component organization;cellular component organization at cellular level;cellular component organization or biogenesis;cellular component org…	binding;delta-catenin binding;protein binding	adherens junction;anchoring junction;cell junction;cell part;cell-cell adherens junction;cell-cell junction;centrosome;cytoplasm;cytoplasmic part;cytoskeletal part;extracellular membrane-bounded organelle;extracellular organelle;extracellular region part;extracellular vesicular exosome;intracellular membrane-bounded organelle;intracellular non-membrane-bounded organelle;intracellular organelle;in…	Q3UIL6	0.0240415	0.252916
0.555816	0.0285691	-0.184425	0.823749	0.871844	1.15704	-0.0291463	0.176323	0.0976109	0.238787	0.454176	0.432959	-0.286304	-0.120294	-0.217591	0.111031	-0.836501	-0.0892673	1.54791	0.0629835	0.817559	2.38104	1.49434	0.200192	0.293712	1.53784	0.0764358	0.941192	-0.0635158	-0.161901	0.0800537	0.942793	0.0517245	1.70785	0.263409	-0.289659	2.00544	0.62884	0.575572	1.02482	0.155564	-0.646886	ENSMUSG00000004568	Arhgef18	actin cytoskeleton organization;actin filament-based process;biological regulation;cellular component organization;cellular component organization at cellular level;cellular component organization or biogenesis;cellular component organization or biogenesis at cellular level;cellular process;cellular response to stimulus;cytoskeleton organization;intracellular signal transduction;organelle organiz…	enzyme regulator activity;GTPase regulator activity;guanyl-nucleotide exchange factor activity;nucleoside-triphosphatase regulator activity;Ras guanyl-nucleotide exchange factor activity;Rho guanyl-nucleotide exchange factor activity;small GTPase regulator activity	apical part of cell;cell part;cytoplasm;extracellular membrane-bounded organelle;extracellular organelle;extracellular region part;extracellular vesicular exosome;intracellular part;membrane-bounded organelle;membrane-bounded vesicle;organelle;vesicle	Q6P9R4	1.3745	2.56897
1.82782	0.9855	2.02148	2.38957	3.7845	3.08406	1.0072	1.5008	1.774	2.41954	3.0054	2.31034	1.41143	0.948601	1.70044	1.96347	2.35332	2.38957	1.34384	0.0617914	1.47445	2.40487	1.68025	0.0767287	1.1511	2.79856	1.57175	0.226918	0.881966	2.46382	0.180082	0.878715	0.184268	0.0833539	0.91336	-0.0738423	0.483052	0.782929	0.507619	0.601578	0.386952	-0.342972	ENSMUSG00000027649	Ctnnbl1	apoptosis;biological regulation;cell death;cellular process;death;immune system process;positive regulation of apoptosis;positive regulation of biological process;positive regulation of cell death;positive regulation of cellular process;positive regulation of programmed cell death;programmed cell death;regulation of apoptosis;regulation of biological process;regulation of cell death;regulation of…	binding;enzyme binding;protein binding	cell part;intracellular membrane-bounded organelle;intracellular organelle;intracellular organelle part;intracellular part;macromolecular complex;membrane;membrane-bounded organelle;nuclear part;nucleoplasm;nucleus;organelle;organelle part;protein complex;Prp19 complex;ribonucleoprotein complex;spliceosomal complex	Q9CWL8	0.549348	2.62607
2.62994	1.89918	2.66676	2.31325	2.9855	2.75702	2.65764	3.36177	2.50589	2.61117	3.13422	1.7866	1.27501	2.41684	1.82782	1.68706	1.75702	1.79909	0.377795	0.535414	0.286633	0.684954	0.282168	0.643379	-0.331103	-0.578207	0.0998259	0.920044	-0.0921649	-0.213696	0.538256	0.69405	-0.443142	1.11609	0.210577	-1.00188	0.147994	0.925011	0.174593	0.904401	0.173368	-0.762939	ENSMUSG00000017376	Nlk	biological regulation;biosynthetic process;cell surface receptor linked signaling pathway;cellular biosynthetic process;cellular macromolecule biosynthetic process;cellular macromolecule metabolic process;cellular metabolic process;cellular nitrogen compound metabolic process;cellular process;cellular protein metabolic process;cellular response to stimulus;enzyme linked receptor protein signaling…	adenyl nucleotide binding;adenyl ribonucleotide binding;ATP binding;binding;catalytic activity;cation binding;enzyme binding;ion binding;kinase activity;magnesium ion binding;MAP kinase activity;metal ion binding;molecular transducer activity;nucleotide binding;phosphotransferase activity, alcohol group as acceptor;protein binding;protein domain specific binding;protein kinase activity;protein se…	cell part;cytoplasm;intracellular membrane-bounded organelle;intracellular organelle;intracellular part;membrane-bounded organelle;nucleus;organelle	O54949	0.187035	0.027001
2.89724	1.86394	2.69153	2.76129	3.73227	3.75168	1.46467	2.72028	1.55582	1.76129	3.46336	2.79701	0.0703893	0.0143553	-0.37707	1.38957	1.91073	0.970854	0.95877	0.133051	0.93084	1.67856	0.52281	0.382584	0.760299	1.02853	2.11595	0.133549	1.52116	3.7455	0.483778	0.698716	0.57065	2.03067	0.0921412	-2.01103	0.553248	0.739046	0.741191	1.03946	0.114583	-1.25017	ENSMUSG00000002043	Trappc6a	cellular process;establishment of localization;transport;vesicle-mediated transport		cell part;cytoplasmic part;endoplasmic reticulum;Golgi apparatus;intracellular membrane-bounded organelle;intracellular organelle;intracellular part;membrane-bounded organelle;organelle	Q78XR0	0.876276	1.19948
0.790772	1	1.76129	1.73118	2.10098	1.88753	1.44361	1.27501	1.47508	1.63227	2.04614	1.69153	0.863939	1.17632	1.20163	1.05658	0.847997	1.22033	1.08261	0.121937	0.722543	1.7463	1.28243	0.185867	0.392082	1.61104	0.0907864	0.94369	-0.0389949	-0.154146	0.286462	0.828481	-0.21388	1.19213	0.320858	-0.317268	0.279315	0.900531	0.116581	1.9483	0.0529535	-0.748345	ENSMUSG00000035168	Tanc1	anatomical structure formation involved in morphogenesis;associative learning;behavior;cellular component maintenance;cellular component maintenance at cellular level;cellular component organization;cellular component organization at cellular level;cellular component organization or biogenesis;cellular component organization or biogenesis at cellular level;cellular process;cognition;dendritic spi…		axon part;axon terminus;cell body;cell junction;cell part;cell projection;cell projection part;cytoskeletal part;dendrite;intracellular organelle part;intracellular part;membrane;neuron projection;neuron projection terminus;neuronal cell body;organelle part;postsynaptic density;postsynaptic membrane;synapse part;synaptic membrane	Q0VGY8	0.105099	1.91951
1.80323	1.97085	2.35332	2.31904	2.926	1.54102	2.58015	1.26303	1.75275	2.93168	2.8679	2.61117	2.42492	1.53605	0.757023	1.53107	0.344828	0.443607	0.194832	0.737702	0.219551	0.412211	1.1124	0.138841	0.938275	1.88923	0.580754	0.51354	-0.799498	-1.12028	0.15921	0.88673	0.177158	0.180659	0.786018	-0.292643	0.585706	0.741916	-0.541565	2.17818	0.0277842	-2.03042	ENSMUSG00000027130	Slc12a6	cation transport;cellular hypotonic response;cellular hypotonic salinity response;cellular process;cellular response to abiotic stimulus;cellular response to osmotic stress;cellular response to salt stress;cellular response to stimulus;cellular response to stress;establishment of localization;hypotonic response;hypotonic salinity response;ion transport;metal ion transport;monovalent inorganic cat…	active transmembrane transporter activity;anion transmembrane transporter activity;anion:cation symporter activity;cation transmembrane transporter activity;cation:chloride symporter activity;chloride transmembrane transporter activity;inorganic anion transmembrane transporter activity;ion transmembrane transporter activity;potassium:chloride symporter activity;secondary active transmembrane tran…	basolateral plasma membrane;cell part;integral to membrane;integral to plasma membrane;intrinsic to membrane;intrinsic to plasma membrane;membrane part;plasma membrane part	Q924N4	0.258092	1.07575
2.42492	1.02148	2.02857	2.89336	3.66903	5.21062	-0.104697	2.80529	2.16992	3.36317	4.61471	2.99277	1.09085	0.863939	1.31034	0.176323	-0.0892673	1.02857	1.23415	0.0647778	2.09935	2.33542	0.941178	0.145537	2.03338	1.83105	0.927636	0.381106	-0.716503	-1.55434	0.0722666	0.937411	0.201484	0.235693	0.715003	-0.535129	0.1158	0.93734	0.267454	2.2784	0.0257964	-3.28501	ENSMUSG00000042622	Maff	biological regulation;biosynthetic process;cell differentiation;cellular biosynthetic process;cellular developmental process;cellular macromolecule biosynthetic process;cellular macromolecule metabolic process;cellular metabolic process;cellular nitrogen compound metabolic process;cellular process;chordate embryonic development;developmental process;embryo development;embryo development ending in…	binding;DNA binding;nucleic acid binding;nucleic acid binding transcription factor activity;sequence-specific DNA binding;sequence-specific DNA binding transcription factor activity	cell part;intracellular organelle part;intracellular part;nuclear part;nucleoplasm;organelle part	O54791	0.139503	1.90457
1.28096	2.72028	3.18428	2.76341	4.43429	3.7126	2.03562	2.58496	1.78241	3.35191	3.04614	2.82579	1.41143	1.10434	0.871844	1.41684	1.25701	1.66903	0.761593	0.179154	1.2416	1.46081	1.539	0.0879665	0.940281	2.46311	0.741642	0.535003	0.318424	1.07221	0.157644	0.881595	0.26084	1.62033	0.145014	-1.00513	0.481546	0.77799	0.562154	2.95588	0.0237695	-1.62699	ENSMUSG00000040482	Dxo				A0A0R4J288	0.475826	1.58328
0	0.495695	-0.556393	0.847997	0.687061	0.807355	-0.643856	-0.862496	1.02857	0.201634	1.31615	0.378512	1.18269	-0.454032	-0.577767	-1.12029	0.378512	-1.39593	1.22302	0.0945875	0.801037	1.96478	0.501062	0.3962	0.791358	1.00153	0.409511	0.631629	-0.762868	-0.85612	0.0727431	0.938429	0.139028	0.0905865	0.888705	0.209559	0.159825	0.924739	0.148707	0.967809	0.127047	-1.34467	ENSMUSG00000034271	Jdp2	biological regulation;negative regulation of biological process;negative regulation of biosynthetic process;negative regulation of cell differentiation;negative regulation of cellular biosynthetic process;negative regulation of cellular macromolecule biosynthetic process;negative regulation of cellular metabolic process;negative regulation of cellular process;negative regulation of developmental …	binding;chromatin binding;core promoter proximal region DNA binding;core promoter proximal region sequence-specific DNA binding;DNA binding;double-stranded DNA binding;nucleic acid binding;nucleic acid binding transcription factor activity;regulatory region DNA binding;regulatory region nucleic acid binding;RNA polymerase II core promoter proximal region sequence-specific DNA binding;RNA polymera…	cell part;intracellular membrane-bounded organelle;intracellular organelle;intracellular organelle part;intracellular part;membrane-bounded organelle;nuclear part;nucleoplasm;nucleus;organelle;organelle part	P97875	0.146743	1.16652
0.992768	2.07382	2.11103	3.08916	3.52982	3.34625	1.35614	2.12763	-0.556393	1.97453	3.24031	2.65992	0.863939	2.03914	1.73552	1.27501	2.58256	2.44626	1.83154	0.0354175	1.59587	3.26795	0.87471	0.171948	1.64913	1.68678	0.437114	0.629685	0.555073	0.861494	0.355456	0.75099	0.750079	0.260611	0.685776	0.570405	0.834053	0.687712	0.69682	0.400701	0.477437	-0.52365	ENSMUSG00000030533	Unc45a	anatomical structure development;cell differentiation;cellular developmental process;cellular macromolecule metabolic process;cellular metabolic process;cellular process;cellular protein metabolic process;chaperone-mediated protein folding;developmental process;macromolecule metabolic process;metabolic process;muscle organ development;muscle structure development;organ development;primary metabol…	binding;heat shock protein binding;Hsp90 protein binding;protein binding	cell part;cytoplasm;cytoplasmic part;Golgi apparatus;intracellular membrane-bounded organelle;intracellular organelle;intracellular organelle part;intracellular part;membrane-bounded organelle;nuclear part;nucleoplasm;organelle;organelle part;perinuclear region of cytoplasm	Q99KD5	0.769312	2.01653
1.40599	1.61353	1.66448	1.5008	1.7866	1.09085	2.58256	1.90304	2.49825	2.45418	1.95977	1.99277	1.54102	1.60881	2.05311	2.25399	2.86592	2.94111	0.178611	0.803388	-0.101918	-0.321681	0.291739	0.680167	-0.192377	-0.524433	1.6128	0.217502	0.952692	2.57178	1.54915	0.459234	-0.766613	1.04269	0.267929	-0.593635	1.23394	0.658285	-0.676154	0.956646	0.186752	0.551433	ENSMUSG00000027720	Il2	activation of protein kinase activity;activation of protein kinase C activity by G-protein coupled receptor protein signaling pathway;biological regulation;calcium ion homeostasis;cation homeostasis;cell surface receptor linked signaling pathway;cellular calcium ion homeostasis;cellular cation homeostasis;cellular chemical homeostasis;cellular divalent inorganic cation homeostasis;cellular homeos…	binding;carbohydrate binding;cytokine activity;cytokine receptor binding;glycolipid binding;glycosphingolipid binding;growth factor receptor binding;interleukin-2 receptor binding;lipid binding;protein binding;receptor binding;sphingolipid binding	extracellular region part;extracellular space	P04351	2.52117	0.379945
1.73552	1.07724	1.848	2.79077	3.04614	2.80735	1.5509	1.53107	1.80735	3.20006	3.12598	2.25399	1.59932	1.33342	1.65535	2.25399	2.0036	1.60407	2.1934	0.0304443	1.32784	3.74948	1.75103	0.0725313	1.23024	2.95355	0.928323	0.4347	0.424523	1.35318	0.107306	0.931368	-0.0761877	0.306905	0.77479	-0.100411	0.0227187	0.984988	0.021411	1.19016	0.102633	-0.906124	ENSMUSG00000031584	Gsr	amine metabolic process;biological regulation;carboxylic acid metabolic process;cell redox homeostasis;cellular amine metabolic process;cellular amino acid metabolic process;cellular homeostasis;cellular ketone metabolic process;cellular metabolic process;cellular modified amino acid metabolic process;cellular nitrogen compound metabolic process;cellular process;glutathione metabolic process;home…	antioxidant activity;binding;catalytic activity;coenzyme binding;cofactor binding;disulfide oxidoreductase activity;flavin adenine dinucleotide binding;glutathione disulfide oxidoreductase activity;glutathione-disulfide reductase activity;NADP binding;nucleotide binding;oxidoreductase activity;oxidoreductase activity, acting on a sulfur group of donors;oxidoreductase activity, acting on a sulfur …	cell part;cytoplasmic part;external side of plasma membrane;extracellular membrane-bounded organelle;extracellular organelle;extracellular region part;extracellular vesicular exosome;intracellular membrane-bounded organelle;intracellular organelle;intracellular part;membrane part;membrane-bounded organelle;membrane-bounded vesicle;mitochondrion;organelle;plasma membrane part;vesicle	P47791	0.0476965	3.63389
3.74093	3.43696	4.54411	4.75916	4.88655	4.39575	4.29646	3.82782	4.07895	4.9528	5.26228	4.08661	3.60526	3.93263	3.98003	3.84197	4.26679	3.75382	1.00332	0.133644	0.77315	1.67524	0.862889	0.218253	0.69949	1.46645	0.227866	0.845457	0.114889	0.386341	0.169785	0.885051	-0.160408	0.565346	0.559732	-0.228439	0.0802944	0.960776	-0.0867475	0.987957	0.147689	-0.813039	ENSMUSG00000086859	Snhg20				-	0.187942	1.64755
2.32769	2.56071	1.31615	3.45812	3.55459	4.31976	0.575312	1.38957	2.08746	3.46074	2.7137	1.41684	0.124328	1.29866	1.1635	1.81967	1.7137	1.59932	1.65926	0.0411408	1.70931	3.00268	0.730283	0.233525	1.17965	1.40451	1.05964	0.329954	0.848732	1.78159	0.546605	0.662836	0.717402	0.354582	0.608146	-0.488619	0.885236	0.670685	1.24706	0.612529	0.294027	-0.819532	ENSMUSG00000029034	Ints11	cellular macromolecule metabolic process;cellular metabolic process;cellular nitrogen compound metabolic process;cellular process;macromolecule metabolic process;metabolic process;ncRNA metabolic process;ncRNA processing;nitrogen compound metabolic process;nucleic acid metabolic process;nucleobase-containing compound metabolic process;primary metabolic process;RNA metabolic process;RNA processing…	catalytic activity;hydrolase activity	blood microparticle;cell part;cytoplasm;extracellular region part;integrator complex;intracellular organelle part;intracellular part;macromolecular complex;nuclear part;nucleoplasm part;organelle part;protein complex	Q9CWS4	1.25774	1.96246
1.43296	1.09085	1.69599	2.31034	2.46989	2.70044	1.33342	1.13093	1.65535	3.14568	3.5509	2.14078	0.687061	0.823749	1.3505	1.18903	1.09085	0.748461	2.18924	0.0323035	1.08695	3.52228	1.61371	0.074011	1.57255	2.87959	0.0811519	0.941094	0.0556804	0.162638	0.0492586	0.961001	0.0333667	0.761411	0.393897	-0.419466	0.448033	0.799689	-0.45223	1.93269	0.036962	-1.93634	ENSMUSG00000021709	Erbin	establishment of localization;establishment of localization in cell;establishment of protein localization;intracellular protein transport;intracellular transport;protein targeting;protein transport;transport	binding;integrin binding;protein binding;protein complex binding;receptor binding	basolateral plasma membrane;cell junction;cell part;cell-substrate junction;cytoplasm;hemidesmosome;intracellular membrane-bounded organelle;intracellular organelle;intracellular organelle part;intracellular part;membrane;membrane part;membrane-bounded organelle;nuclear membrane;nuclear part;nucleoplasm;nucleus;organelle;organelle membrane;organelle part;plasma membrane;plasma membrane part	Q80TH2	0.377013	3.18998
1.17632	1.90689	2.26003	2.70266	2.83996	2.5509	1.774	1.44361	2.07382	2.79077	2.98732	1.99277	1.93357	1.14405	1.54597	2.21412	2.73118	2.36737	1.30235	0.0794841	0.91676	2.1328	1.09652	0.147369	0.826479	1.81883	1.50874	0.233194	0.896364	2.39219	0.0155838	0.9794	0.017272	0.3117	0.697375	-0.222612	0.12481	0.943073	0.107552	0.169379	0.775333	-0.152727	ENSMUSG00000071646	Mta2	ATP-dependent chromatin remodeling;biological regulation;cellular component organization;cellular component organization at cellular level;cellular component organization or biogenesis;cellular component organization or biogenesis at cellular level;cellular macromolecule metabolic process;cellular metabolic process;cellular nitrogen compound metabolic process;cellular process;cellular protein met…	binding;catalytic activity;cation binding;chromatin binding;core promoter proximal region DNA binding;core promoter proximal region sequence-specific DNA binding;deacetylase activity;DNA binding;enhancer binding;enhancer sequence-specific DNA binding;histone deacetylase activity;hydrolase activity;hydrolase activity, acting on carbon-nitrogen (but not peptide) bonds;hydrolase activity, acting on …	cell part;chromatin;chromatin remodeling complex;chromosomal part;histone deacetylase complex;intracellular membrane-bounded organelle;intracellular organelle;intracellular organelle part;intracellular part;macromolecular complex;membrane;membrane-bounded organelle;nuclear chromatin;nuclear chromosome part;nuclear part;nucleoplasm;nucleoplasm part;nucleus;NuRD complex;organelle;organelle part;pro…	Q9R190	0.0952575	2.15643
2.56803	2.28096	2.30743	2.49825	2.48543	2.36177	2.36737	1.95606	2.33914	2.74631	2.99095	2.21412	2.34199	2	2.19535	1.9222	2.26003	2.13093	0.245626	0.809991	0.0630098	0.312844	0.744263	0.315616	0.429609	1.17728	0.206966	0.877032	-0.0747263	-0.311829	0.437821	0.794969	0.164617	0.0897208	0.923277	-0.041744	0.360858	0.859143	-0.201982	1.02748	0.169108	-0.546079	ENSMUSG00000015023	Ddx19a	biological regulation;cellular macromolecule metabolic process;cellular metabolic process;cellular nitrogen compound metabolic process;cellular process;establishment of localization;establishment of localization in cell;establishment of protein localization;establishment of RNA localization;intracellular transport;macromolecule metabolic process;metabolic process;mRNA export from nucleus;mRNA tra…	adenyl nucleotide binding;adenyl ribonucleotide binding;ATP binding;ATPase activity;ATPase activity, coupled;ATP-dependent helicase activity;ATP-dependent RNA helicase activity;binding;catalytic activity;helicase activity;hydrolase activity;hydrolase activity, acting on acid anhydrides;hydrolase activity, acting on acid anhydrides, in phosphorus-containing anhydrides;nucleic acid binding;nucleosi…	cell part;cytoplasm;intracellular non-membrane-bounded organelle;intracellular organelle;intracellular organelle part;intracellular part;macromolecular complex;membrane;membrane part;non-membrane-bounded organelle;nuclear membrane;nuclear part;nuclear pore;nucleolus;organelle;organelle membrane;organelle part;pore complex;protein complex	Q61655	0.046503	0.918432
-1.47393	-3.8365	0.0703893	-0.862496	1.76977	0.238787	-1.68966	-0.136062	-0.0740006	1.45418	1.53605	-0.340075	-1.35845	-1.51457	-0.713119	-1.68966	0.85599	-1.64386	0.710329	0.181111	2.1287	1.44946	0.872841	0.174685	1.51663	1.66889	0.158115	0.847208	0.36954	0.378602	0.372221	0.733989	-1.11344	0.409723	0.556931	-0.562141	0.196985	0.892523	-0.501364	0.75522	0.184821	-1.70923	ENSMUSG00000041268	Dmxl2		binding;enzyme binding;GTPase binding;protein binding;Rab GTPase binding;Ras GTPase binding;small GTPase binding	cell junction;cell part;clathrin coated vesicle membrane;clathrin-coated vesicle;coated vesicle;coated vesicle membrane;cytoplasmic membrane-bounded vesicle;cytoplasmic part;cytoplasmic vesicle;cytoplasmic vesicle membrane;cytoplasmic vesicle part;extracellular region part;extracellular space;intracellular membrane-bounded organelle;intracellular organelle;intracellular organelle part;intracellul…	Q8BPN8	0.469202	1.29226
3.851	4.11686	3.82477	3.7845	3.85898	4.21257	3.46467	3.35473	3.62761	3.75061	4.22419	3.79286	3.82985	3.92505	3.9855	4.05398	4.07639	3.91839	0.0446564	0.959631	0.0211393	0.0807842	1.21102	0.182513	0.440216	1.6255	0.699454	0.740542	0.102785	0.615487	1.66738	0.482994	0.448541	2.03826	0.175067	0.43113	0.050389	0.9776	0.0294642	0.230849	0.765273	0.0936995	ENSMUSG00000079426	Arpc4	actin cytoskeleton organization;actin filament organization;actin filament polymerization;actin filament-based process;actin nucleation;actin polymerization or depolymerization;Arp2/3 complex-mediated actin nucleation;biological regulation;cellular component assembly;cellular component assembly at cellular level;cellular component organization;cellular component organization at cellular level;cel…	binding;enzyme binding;protein binding;structural constituent of cytoskeleton;structural molecule activity	Arp2/3 protein complex;cell part;cell projection;cytoplasm;cytoskeletal part;extracellular membrane-bounded organelle;extracellular organelle;extracellular region part;extracellular vesicular exosome;intracellular organelle part;intracellular part;macromolecular complex;membrane-bounded organelle;membrane-bounded vesicle;organelle;organelle part;protein complex;vesicle	P59999	1.1159	1.06828
2.9222	1.17632	2.75916	2.0072	2.44361	2.66676	2.61117	3.21101	2.58015	2.27798	2.64155	2.34199	2.26003	2.62761	2.72683	2.31325	0.933573	2.3505	0.0504729	0.935862	0.0866274	0.125637	0.746364	0.331818	-0.380271	-1.13888	0.62014	0.50202	-0.672383	-1.14475	0.36197	0.759663	-0.514885	0.453302	0.595953	-0.262622	0.0753654	0.966841	-0.0479859	0.506266	0.39078	-0.554734	ENSMUSG00000022332	Khdrbs3	biological regulation;biosynthetic process;cellular biosynthetic process;cellular macromolecule biosynthetic process;cellular macromolecule metabolic process;cellular metabolic process;cellular nitrogen compound metabolic process;cellular process;macromolecule biosynthetic process;macromolecule metabolic process;metabolic process;nitrogen compound metabolic process;nucleic acid metabolic process;…	binding;nucleic acid binding;RNA binding	cell part;intracellular organelle part;intracellular part;nuclear part;nucleoplasm;organelle part	Q9R226	0.397182	0.183298
3.37295	3.59096	3.32912	2.54844	3.30305	3.20945	2.73335	2.61589	2.852	3.61706	2.98185	3.10601	2.36737	1.848	1.60881	1.43829	1.89918	2.42223	0.752032	0.269253	-0.410699	-1.1704	1.14437	0.180401	0.50123	1.63811	0.0197766	0.988415	-0.0214918	-0.0465367	2.5608	0.422348	0.697266	1.55837	0.162457	-0.792354	0.281674	0.879103	-0.214663	1.72603	0.0486048	-1.31508	ENSMUSG00000022665	Ccdc80	biological regulation;cellular component organization;cellular component organization at cellular level;cellular component organization or biogenesis;cellular component organization or biogenesis at cellular level;cellular process;extracellular matrix organization;extracellular structure organization;positive regulation of biological process;positive regulation of cell adhesion;positive regulatio…	binding;carbohydrate binding;fibronectin binding;glycosaminoglycan binding;heparin binding;pattern binding;polysaccharide binding;protein binding	basement membrane;extracellular matrix;extracellular matrix part;extracellular region part;interstitial matrix;proteinaceous extracellular matrix	Q8R2G6	0.755925	0.103798
1.23879	1.01436	-0.152003	0.214125	-1.21759	0.176323	-0.494109	1.70929	0.731183	0.918386	-1.68966	1.3505	0.807355	0.963474	0.238787	0.422233	-1.21759	-1	0.696621	0.215645	-0.976094	-1.32165	0.148348	0.782761	-0.455714	-0.366423	1.06566	0.297212	-1.26832	-1.92357	0.0223851	0.972709	0.0515914	0.0103027	0.978005	0.0210837	0.166744	0.909265	-0.468789	0.297389	0.559756	-0.791527	ENSMUSG00000073535	Gm5532				-	0.120183	0.514035
1.33342	0.250962	1.37295	1.5008	1.57531	1.26903	0.432959	0.201634	1.52105	0.731183	1.43296	-0.454032	0.0285691	1.57046	1.4957	0.62293	1.83592	0.356144	0.53873	0.363325	0.462603	0.965815	0.0763011	0.897307	-0.148511	-0.189282	0.0471015	0.958124	-0.093243	-0.119891	0.186108	0.866193	0.267231	0.184842	0.780091	0.313028	0.719458	0.69859	0.878346	0.198301	0.702822	0.368296	ENSMUSG00000108483	Gm45184				-	0.741481	0.155748
1.24489	1.22651	1.04264	1.22033	1.31615	1.23879	1.31034	0.485427	1.40054	1.70044	1.65076	1.12433	1.23266	1.09761	1.22033	1.79909	2.06695	1.19535	0.5423	0.663451	0.0870742	0.509423	0.547265	0.418935	0.426409	0.959073	0.898745	0.424698	0.503595	1.39368	0.130513	0.914493	0.105912	0.149499	0.852102	0.118099	0.554054	0.805652	-0.233423	0.243318	0.691822	0.195284	ENSMUSG00000060166	Zdhhc8	behavior;cellular macromolecule metabolic process;cellular metabolic process;cellular process;cellular protein metabolic process;locomotory behavior;macromolecule metabolic process;macromolecule modification;metabolic process;primary metabolic process;protein acylation;protein lipidation;protein metabolic process;protein modification process;protein palmitoylation;response to stimulus	binding;catalytic activity;cation binding;ion binding;metal ion binding;palmitoyltransferase activity;protein-cysteine S-acyltransferase activity;protein-cysteine S-palmitoleyltransferase activity;S-acyltransferase activity;transferase activity;transferase activity, transferring acyl groups;transferase activity, transferring acyl groups other than amino-acyl groups;transition metal ion binding;zi…	cell part;cytoplasmic part;cytoplasmic vesicle membrane;cytoplasmic vesicle part;Golgi apparatus;integral to membrane;intracellular membrane-bounded organelle;intracellular organelle;intracellular organelle part;intracellular part;intrinsic to membrane;membrane;membrane part;membrane-bounded organelle;mitochondrion;organelle;organelle membrane;organelle part;perinuclear region of cytoplasm;vesicl…	Q5Y5T5	0.138811	0.7386
0.739848	1.04264	1.12433	1.32769	1.74416	0.895303	1.20163	0.536053	1.18903	0.871844	0.910733	1.0635	0.526069	1.09085	0.356144	0.895303	1.40054	1.26903	0.580148	0.371492	0.353444	0.951309	0.0401875	0.960838	-0.0268804	-0.0820925	0.922435	0.411247	0.530603	1.439	0.0087649	0.983934	-0.00663334	0.435936	0.5851	-0.317885	0.673334	0.739647	0.373691	0.670019	0.41468	0.239598	ENSMUSG00000029389	Ddx55	cellular macromolecule metabolic process;cellular metabolic process;cellular nitrogen compound metabolic process;cellular process;macromolecule metabolic process;metabolic process;nitrogen compound metabolic process;nucleic acid metabolic process;nucleobase-containing compound metabolic process;primary metabolic process;RNA metabolic process;RNA secondary structure unwinding	adenyl nucleotide binding;adenyl ribonucleotide binding;ATP binding;ATPase activity;ATPase activity, coupled;ATP-dependent helicase activity;ATP-dependent RNA helicase activity;binding;catalytic activity;helicase activity;hydrolase activity;hydrolase activity, acting on acid anhydrides;hydrolase activity, acting on acid anhydrides, in phosphorus-containing anhydrides;nucleoside-triphosphatase act…	cell part;cytoplasm;intracellular non-membrane-bounded organelle;intracellular organelle;intracellular organelle part;intracellular part;membrane;non-membrane-bounded organelle;nuclear part;nucleolus;organelle;organelle part	Q6ZPL9	0.480996	0.416225
0.176323	0.111031	0.344828	1.54597	1.76129	1.83188	0.189034	-0.0439433	-0.184425	1.5509	1.55582	0.970854	0.176323	-0.217591	-0.120294	0.238787	1.1177	0.505891	3.76854	0.0200741	1.50232	7.1316	2.45392	0.0512131	1.3723	4.2535	1.10987	0.337428	0.674645	1.74848	0.80025	0.68604	0.223839	0.0901227	0.923524	-0.0407429	0.767041	0.717526	0.353853	1.06912	0.136564	-0.738399	ENSMUSG00000029708	Gcc1	cellular process;establishment of localization;establishment of localization in cell;establishment of protein localization;establishment of protein localization in Golgi;establishment of protein localization to organelle;Golgi vesicle transport;intracellular protein transport;intracellular transport;intra-Golgi vesicle-mediated transport;protein targeting;protein targeting to Golgi;protein transp…		cell part;cytoplasm;cytoplasmic part;Golgi apparatus;Golgi apparatus part;Golgi membrane;intracellular membrane-bounded organelle;intracellular organelle;intracellular organelle part;intracellular part;membrane;membrane-bounded organelle;organelle;organelle membrane;organelle part;plasma membrane	Q9D4H2	1.313	5.54614
1.07724	0	0.782409	1.28688	1.29866	1.20163	0.485427	0.189034	0.250962	0.659925	0.0143553	0.918386	-0.915936	-0.0439433	0.31034	-0.736966	-0.810966	-0.915936	0.930151	0.165233	0.642507	1.51941	0.321757	0.64261	0.222415	0.579843	0.755279	0.453379	-0.604776	-1.29215	0.393902	0.766079	0.31141	0.629864	0.427871	-0.524987	1.26849	0.648559	0.731502	2.10655	0.0368832	-1.35218	ENSMUSG00000046822	Slc39a3	anatomical structure development;anatomical structure morphogenesis;appendage development;biological regulation;cation transport;cell morphogenesis;cellular component morphogenesis;cellular component organization;cellular component organization or biogenesis;cellular developmental process;cellular process;chordate embryonic development;developmental process;divalent inorganic cation transport;div…	cation transmembrane transporter activity;divalent inorganic cation transmembrane transporter activity;inorganic cation transmembrane transporter activity;ion transmembrane transporter activity;metal ion transmembrane transporter activity;substrate-specific transmembrane transporter activity;substrate-specific transporter activity;transition metal ion transmembrane transporter activity;transmembr…	cell part;integral to membrane;intrinsic to membrane;membrane part	Q99K24	1.38302	1.1027
5.28021	5.24565	5.24793	6.11061	6.40395	6.40173	5.12184	4.98094	5.25399	6.26828	6.34607	5.65363	5.50462	5.57077	5.68285	5.36667	5.05918	4.90833	3.36165	0.0264301	1.0475	5.28912	1.8526	0.073441	0.970405	2.91623	1.51731	0.292068	-0.474685	-1.94108	0.807497	0.749402	0.139006	2.10883	0.163097	0.467156	0.378562	0.850962	0.216103	1.71974	0.055326	-0.977934	ENSMUSG00000020720	Psmd12			cell part;extracellular membrane-bounded organelle;extracellular organelle;extracellular region part;extracellular vesicular exosome;intracellular part;macromolecular complex;membrane;membrane-bounded organelle;membrane-bounded vesicle;organelle;proteasome accessory complex;proteasome complex;proteasome regulatory particle;protein complex;vesicle	Q9D8W5	0.704745	4.35575
2.89142	2.84197	2.9241	2.97269	2.83996	3.01614	3.1177	3.14405	3.1811	3.41954	2.76977	2.53605	3.20633	3.38128	3.64386	3.57773	3.6893	3.50843	0.418503	0.774809	0.0571	0.361118	0.379105	0.595264	-0.23916	-0.655345	0.588284	0.672574	0.181329	0.763081	3.01478	0.484232	-0.261784	0.957978	0.408591	0.262875	0.0436386	0.97732	0.0344761	1.19196	0.118739	0.683365	ENSMUSG00000048429	Timm29				Q8BGX2	0.370247	0.283174
0.807355	1.42223	1.18903	0.910733	0.298658	1.07039	1.04264	1.23266	0.941106	1.57531	0.443607	0.137504	1.29866	0.62293	0.516015	1.79909	1.12433	1.53605	0.571006	0.365864	-0.379614	-0.959362	0.325924	0.600061	-0.35333	-0.647664	1.00712	0.364468	0.673955	1.62796	0.124176	0.925822	0.0674035	0.427468	0.610107	-0.259602	0.027808	0.982177	0.0411192	0.733975	0.234339	0.767682	ENSMUSG00000006021	Kptn	actin cytoskeleton organization;actin filament organization;actin filament-based process;cellular component organization;cellular component organization at cellular level;cellular component organization or biogenesis;cellular component organization or biogenesis at cellular level;cellular process;cytoskeleton organization;organelle organization		actin cytoskeleton;cell part;cytoskeleton;intracellular non-membrane-bounded organelle;intracellular organelle;intracellular part;non-membrane-bounded organelle;organelle	G3X8R1	0.073532	0.682558
3.88069	3.97728	3.89821	4.65421	4.69599	4.36247	3.17792	3.41143	4.06523	4.05485	4.88753	3.8953	3.04614	2.65076	2.69153	4.17712	3.66676	3.80839	2.40594	0.0384286	0.652165	3.11993	0.830232	0.224724	0.727702	1.43706	2.27797	0.13954	1.08794	3.66021	0.617363	0.679682	0.367201	1.20851	0.210551	-0.755377	0.376502	0.839377	0.291665	0.503489	0.426989	-0.395138	ENSMUSG00000021127	Zfp36l1	anatomical structure development;apoptosis;biological adhesion;biological regulation;catabolic process;cell activation;cell adhesion;cell death;cell differentiation;cell proliferation;cell-cell adhesion;cellular catabolic process;cellular developmental process;cellular macromolecule catabolic process;cellular macromolecule metabolic process;cellular metabolic process;cellular nitrogen compound me…	binding;cation binding;DNA binding;ion binding;metal ion binding;mRNA binding;nucleic acid binding;RNA binding	cell part;cytoplasm;cytoplasmic part;cytosol;intracellular membrane-bounded organelle;intracellular organelle;intracellular part;membrane-bounded organelle;nucleus;organelle	P23950	0.806874	1.95094
1.91839	2.25399	2.08066	2.72683	2.84398	3.08236	1.65535	2.02148	2.05658	2.83996	2.91456	1.9855	1.8953	2.05311	2.0321	1.52607	2.30451	1.42223	2.30479	0.0351339	0.800048	3.29799	0.96545	0.191746	0.66887	1.57576	0.357196	0.731661	-0.242567	-0.633721	0.466007	0.784032	0.173206	0.235498	0.822372	0.0823667	0.409181	0.827612	0.304384	0.951359	0.155471	-0.829071	ENSMUSG00000016831	Tox4	biological regulation;cellular component organization;cellular component organization at cellular level;cellular component organization or biogenesis;cellular component organization or biogenesis at cellular level;cellular process;chromatin modification;chromatin organization;chromatin remodeling;chromosome organization;organelle organization;regulation of biological process;regulation of biosynt…	binding;chromatin binding;DNA binding;nucleic acid binding	cell part;chromatin;chromosomal part;intracellular membrane-bounded organelle;intracellular organelle;intracellular organelle part;intracellular part;macromolecular complex;membrane-bounded organelle;nuclear part;nucleoplasm;nucleus;organelle;organelle part;protein complex;protein serine/threonine phosphatase complex;PTW/PP1 phosphatase complex	Q8BU11	0.668111	2.49039
1.65535	1.66448	1.89918	3.12102	4.0635	3.46467	2.21412	2.22651	2.58015	3.7126	4.69321	3.79597	1.33342	1.61353	1.40054	2.19849	2.19219	2.08746	2.49224	0.0286538	1.81006	4.68072	2.16777	0.0532615	1.727	3.96053	2.82306	0.134866	0.710219	3.70305	1.85209	0.449391	-0.600589	2.4302	0.101287	-0.891095	0.548289	0.754895	-0.517531	2.42105	0.0266277	-1.90788	ENSMUSG00000078515	Ddi2		aspartic-type endopeptidase activity;aspartic-type peptidase activity;catalytic activity;endopeptidase activity;hydrolase activity;peptidase activity;peptidase activity, acting on L-amino acid peptides		A2ADY9	1.45358	4.36263
1.23266	1.0635	1.59455	1.28096	1.75702	1.46467	1.81558	1.26303	1.75702	0.464668	0.895303	1.26303	1.26303	1.24489	1.70929	1.63691	1.35614	1.46989	0.414918	0.553003	0.203979	0.659787	1.19661	0.138349	-0.737543	-1.89252	0.180831	0.882046	0.0819107	0.300732	0.599864	0.696546	-0.314974	0.372376	0.666765	-0.20614	1.09454	0.663349	0.626548	1.17845	0.129404	0.613313	ENSMUSG00000019975	Ikbip			cell part;cytoplasmic part;endoplasmic reticulum;endoplasmic reticulum membrane;endoplasmic reticulum part;integral to membrane;intracellular membrane-bounded organelle;intracellular organelle;intracellular organelle part;intracellular part;intrinsic to membrane;membrane;membrane part;membrane-bounded organelle;organelle;organelle membrane;organelle part	Q9DBZ1	0.388664	0.760123
1.81967	1.87184	1.87971	1.87578	2.14405	1.69599	1.95977	1.41684	2.18587	2.14405	2.12102	2.06005	1.47508	1.70487	1.8679	1.57046	1.46467	0.831877	0.135138	0.881966	0.0482008	0.208179	0.481166	0.520898	0.254211	0.771353	0.697499	0.521624	-0.393615	-1.10192	0.00416462	0.986187	0.00291367	0.269152	0.748533	-0.171541	0.69835	0.793591	-0.203096	1.61661	0.0670871	-0.819367	ENSMUSG00000036990	Otud4	cellular macromolecule metabolic process;cellular metabolic process;cellular process;cellular protein metabolic process;macromolecule metabolic process;macromolecule modification;metabolic process;primary metabolic process;protein deubiquitination;protein K48-linked deubiquitination;protein metabolic process;protein modification by small protein conjugation or removal;protein modification by smal…	catalytic activity;cysteine-type peptidase activity;hydrolase activity;peptidase activity;peptidase activity, acting on L-amino acid peptides;small conjugating protein-specific protease activity;ubiquitin-specific protease activity		B2RRE7	0.327002	0.543497
-2.73697	0.31034	0.0703893	-1.21759	-0.0144996	0.163499	-0.234465	-0.251539	-2.73697	-1.21759	-0.666576	-0.168123	-0.577767	-1.35845	-0.184425	-0.321928	-0.217591	-0.268817	0.149448	0.771311	0.429215	0.366824	0.166217	0.762796	0.390226	0.396225	0.560411	0.576285	0.437436	0.980098	0.0793704	0.931558	0.288911	0.15242	0.810284	0.367441	0.244867	0.879664	0.327899	0.610788	0.357742	0.414651	ENSMUSG00000036672	Cenpt	cell cycle;cell cycle phase;cell cycle process;cell division;cellular component assembly;cellular component assembly at cellular level;cellular component organization;cellular component organization at cellular level;cellular component organization or biogenesis;cellular component organization or biogenesis at cellular level;cellular macromolecular complex assembly;cellular macromolecular complex…	binding;DNA binding;nucleic acid binding	cell part;chromosomal part;chromosome, centromeric region;condensed chromosome kinetochore;intracellular membrane-bounded organelle;intracellular non-membrane-bounded organelle;intracellular organelle;intracellular organelle part;intracellular part;kinetochore;macromolecular complex;membrane-bounded organelle;non-membrane-bounded organelle;nucleus;organelle;organelle part;protein complex	Q3TJM4	0.174795	0.243073
3.63227	3.62761	3.71918	4.12928	4.02326	3.9486	3.27501	3.5509	3.84599	3.37573	3.93074	3.67243	3.52482	3.33914	3.4019	3.32625	4.3512	4.13914	2.46425	0.0648941	0.374027	2.33347	0.167901	0.817584	0.102333	0.310121	0.748613	0.46811	0.516913	1.23933	0.240997	0.876254	0.102386	0.319433	0.742619	-0.135348	1.04161	0.689045	0.374081	0.327	0.594608	0.279233	ENSMUSG00000025374	Nabp2	biological regulation;cell cycle checkpoint;cellular macromolecule metabolic process;cellular metabolic process;cellular nitrogen compound metabolic process;cellular process;cellular response to stimulus;cellular response to stress;DNA metabolic process;DNA recombination;DNA repair;double-strand break repair;double-strand break repair via homologous recombination;macromolecule metabolic process;m…	binding;DNA binding;nucleic acid binding;single-stranded DNA binding;structure-specific DNA binding	cell part;cytoplasm;intracellular membrane-bounded organelle;intracellular organelle;intracellular organelle part;intracellular part;macromolecular complex;membrane-bounded organelle;nuclear part;nucleoplasm;nucleus;organelle;organelle part;protein complex;SOSS complex	Q8R2Y9	1.09687	1.09657
0.650765	1.31615	0.687061	-0.37707	-0.0892673	1.16992	1.63691	-0.915936	0	-0.915936	1.33342	1.14405	-0.234465	0.0285691	1.28688	0.516015	-0.915936	-0.168123	0.551605	0.324337	-0.650128	-1.04552	0.0966539	0.86014	0.280185	0.246321	0.367329	0.675256	-0.549676	-0.757546	0.343197	0.760653	0.644331	0.0465551	0.939996	0.120002	0.120936	0.933593	-0.285982	0.355664	0.499917	-0.709859	ENSMUSG00000007827	Ankrd26	biological regulation;carbohydrate homeostasis;chemical homeostasis;glucose homeostasis;homeostatic process;negative regulation of biological process;negative regulation of cell communication;negative regulation of cell differentiation;negative regulation of cellular process;negative regulation of developmental process;negative regulation of ERK1 and ERK2 cascade;negative regulation of fat cell d…		cell part;centrosome;cytoplasmic part;cytoskeletal part;intracellular non-membrane-bounded organelle;intracellular organelle;intracellular organelle part;intracellular part;microtubule organizing center;non-membrane-bounded organelle;organelle;organelle part	D3Z482	0.116038	0.120203
1.58015	1.33342	1.41143	1.91073	2.0635	2.23573	0.695994	1.19535	1.774	1.67807	2.20477	1.54102	1.03562	0.432959	1.38957	0.918386	1	0.124328	2.21232	0.0438543	0.628322	2.87167	0.722043	0.289705	0.586173	1.24344	0.276431	0.771463	-0.271812	-0.549184	0.276052	0.832354	0.219886	0.255618	0.726147	-0.269063	0.515405	0.806301	0.262035	1.51083	0.0633544	-1.12705	ENSMUSG00000026116	Tmem131			cell part;integral to membrane;intrinsic to membrane;membrane part	O70472	0.599346	1.84323
0.613532	1.1375	0.887525	0.933573	0.903038	-0.104697	0.411426	-0.136062	-0.0144996	0.298658	1.4957	1.26303	0.475085	-0.713119	1.0635	-0.168123	-0.888969	-0.666576	0.334003	0.568893	-0.302216	-0.638707	1.08945	0.142408	0.932174	1.85587	0.684892	0.457841	-0.849712	-1.27909	1.61514	0.450648	0.792565	0.125708	0.856679	0.188201	0.369226	0.826709	-0.441825	1.7037	0.0459747	-1.59369	ENSMUSG00000036968	Cnpy4	biological regulation;regulation of biological process;regulation of localization;regulation of protein localization	binding;protein binding;receptor binding	extracellular region	Q8BQ47	0.267159	0.546512
0.687061	0.903038	1.48543	1.51602	2.01436	1.88753	0.31034	0.400538	0.9855	1.15704	1.63227	1.15704	-0.184425	-1.21759	-0.621488	0.400538	1.9222	0.367371	1.3001	0.086509	0.78079	2.047	1.32787	0.117096	0.749992	2.05845	1.24236	0.246287	1.5712	2.26447	0.65218	0.654862	0.459716	1.55688	0.144606	-1.23996	1.05813	0.685687	0.490513	0.319774	0.568584	-0.41875	ENSMUSG00000105161	Gm42595				-	1.40609	2.38193
2.35332	2.46989	3.01078	3.12433	3.58616	3.6837	2.04614	2.17313	3.15866	3.24336	3.72247	2.79286	2.14405	2.07724	2.18269	1.48027	2.02148	0.871844	1.48596	0.065071	0.8534	2.33137	0.831962	0.218636	0.793585	1.46329	0.949694	0.380369	-0.676798	-1.56129	0.138506	0.901379	0.15202	0.387529	0.614015	-0.324649	0.265164	0.881288	0.211834	1.86486	0.0399895	-1.79503	ENSMUSG00000030232	Aebp2	biological regulation;cellular component organization;cellular component organization at cellular level;cellular component organization or biogenesis;cellular component organization or biogenesis at cellular level;cellular process;chromatin modification;chromatin organization;chromosome organization;negative regulation of biological process;negative regulation of biosynthetic process;negative reg…	binding;cation binding;core promoter proximal region DNA binding;core promoter proximal region sequence-specific DNA binding;DNA binding;ion binding;metal ion binding;nucleic acid binding;nucleic acid binding transcription factor activity;protein binding transcription factor activity;regulatory region DNA binding;regulatory region nucleic acid binding;RNA polymerase II core promoter proximal regi…	cell part;ESC/E(Z) complex;histone methyltransferase complex;intracellular membrane-bounded organelle;intracellular organelle;intracellular organelle part;intracellular part;macromolecular complex;membrane-bounded organelle;methyltransferase complex;nuclear part;nucleoplasm part;nucleus;organelle;organelle part;PcG protein complex;protein complex	Q9Z248	0.300272	1.89316
0.757023	0.378512	0.0285691	1.13093	1.53107	1.51602	0.411426	0.400538	0.790772	1.36177	1.52105	1.44361	0.485427	0.505891	0.214125	0.250962	0.0703893	0.389567	1.81205	0.0434686	1.00464	2.88881	2.57867	0.0519046	0.907896	3.84223	0.553903	0.69846	-0.164842	-0.711033	0.232976	0.864489	-0.146211	0.344934	0.732501	-0.132431	0.131058	0.952075	-0.0494701	3.51202	0.0209655	-1.20517	ENSMUSG00000043542	Zc2hc1a		binding;cation binding;ion binding;metal ion binding		Q8BJH1	0.293685	3.84439
-3.18442	-2.47393	-1.88897	-3.18442	-2.55639	-2.55639	-3.18442	-3.8365	-2.47393	-1.94342	-3.47393	-3.64386	-2.05889	-3.64386	NaN	-3.64386	-3.47393	NaN	0.228078	0.692976	-0.249962	-0.472444	0.0760107	0.897991	0.144551	0.18804	0.329422	0.694432	-0.707519	-0.788741	0.525662	0.676095	0.649178	0.146136	0.821141	0.313577	0.165453	0.915001	0.254664	0.302531	0.571392	-0.538492	ENSMUSG00000041624	Gucy1a2	biological regulation;cellular process;cellular response to stimulus;intracellular signal transduction;positive regulation of biological process;positive regulation of biosynthetic process;positive regulation of cellular biosynthetic process;positive regulation of cellular metabolic process;positive regulation of cellular process;positive regulation of cGMP biosynthetic process;positive regulatio…	binding;catalytic activity;cation binding;cyclase activity;guanylate cyclase activity;heme binding;ion binding;iron ion binding;lyase activity;metal ion binding;nucleotide binding;phosphorus-oxygen lyase activity;tetrapyrrole binding;transition metal ion binding		F8VQK3	0.540266	0.0468534
-1.35845	-0.713119	-0.395929	-0.514573	0.422233	-0.0144996	-1.68966	-2.47393	-1.78588	0.443607	1.11103	-1.21759	-0.862496	-2.39593	-1.21759	-0.104697	-1.02915	-2.64386	0.939479	0.147553	0.786887	1.60029	1.33389	0.0853733	2.0955	2.50945	0.0951076	0.909999	0.232772	0.238788	1.43639	0.44952	1.16065	0.395138	0.577247	0.49115	0.0695953	0.962132	-0.147962	0.605744	0.269632	-1.37158	ENSMUSG00000053870	Fpgt		catalytic activity;transferase activity;transferase activity, transferring phosphorus-containing groups		G5E8F4	0.587207	2.06754
0.0285691	-0.37707	1.42223	1.65535	0.62293	1.24489	-0.251539	0.250962	0.250962	0.903038	0.632268	0.713696	0.0840642	-0.415038	-1.18442	0.0143553	-0.217591	0.411426	0.585711	0.286077	0.816479	1.13074	1.63794	0.0957037	0.666206	2.33173	0.62755	0.512839	0.574529	1.12185	0.183523	0.867296	0.274449	0.657636	0.402911	-0.588594	0.613774	0.74405	0.424722	1.56198	0.0772542	-0.680271	ENSMUSG00000020752	Recql5	biological regulation;biosynthetic process;cell cycle phase;cell cycle process;cell division;cellular biosynthetic process;cellular component organization;cellular component organization at cellular level;cellular component organization or biogenesis;cellular component organization or biogenesis at cellular level;cellular macromolecule biosynthetic process;cellular macromolecule metabolic process…	adenyl nucleotide binding;adenyl ribonucleotide binding;ATP binding;ATPase activity;ATPase activity, coupled;ATP-dependent helicase activity;basal RNA polymerase II transcription machinery binding;basal transcription machinery binding;binding;catalytic activity;DNA helicase activity;enzyme binding;helicase activity;hydrolase activity;hydrolase activity, acting on acid anhydrides;hydrolase activit…	cell part;cytoplasm;DNA-directed RNA polymerase II, holoenzyme;intracellular membrane-bounded organelle;intracellular non-membrane-bounded organelle;intracellular organelle;intracellular organelle part;intracellular part;macromolecular complex;membrane;membrane-bounded organelle;non-membrane-bounded organelle;nuclear membrane;nuclear part;nucleolus;nucleoplasm;nucleoplasm part;nucleus;organelle;o…	Q8VID5	0.504601	1.28602
1.07724	0.83996	0.650765	0.0426443	0.226508	-0.217591	0.495695	0.400538	1.5656	-0.643856	0.485427	0.505891	0.903038	1	1.08406	0.739848	1.11103	0.15056	2.03189	0.0406661	-0.838802	-3.01318	0.591055	0.342265	-0.70479	-1.11386	0.505254	0.632104	-0.328554	-0.854529	0.030278	0.967774	0.0353789	0.176127	0.810574	0.175091	0.0873145	0.955269	-0.0986334	0.512306	0.387181	0.551326	ENSMUSG00000022788	Fgd4	activation of JUN kinase activity;activation of MAPK activity;biological regulation;cell projection assembly;cell projection organization;cellular component assembly;cellular component assembly at cellular level;cellular component organization;cellular component organization at cellular level;cellular component organization or biogenesis;cellular component organization or biogenesis at cellular l…	actin binding;binding;cation binding;cytoskeletal protein binding;enzyme regulator activity;GTPase regulator activity;guanyl-nucleotide exchange factor activity;ion binding;metal ion binding;nucleoside-triphosphatase regulator activity;protein binding;Ras guanyl-nucleotide exchange factor activity;Rho guanyl-nucleotide exchange factor activity;small GTPase regulator activity	actin cytoskeleton;cell part;cell projection;cytoplasm;cytoskeleton;filopodium;intracellular non-membrane-bounded organelle;intracellular organelle;intracellular part;lamellipodium;non-membrane-bounded organelle;organelle	Q91ZT5	0.0394674	1.59936
4.59216	4.55888	4.40463	4.56742	4.69933	4.44361	4.28244	3.97085	4.81865	5.20672	6.08002	4.62527	4.27947	4.05745	4.27575	4.28466	3.63227	3.77821	0.213558	0.84228	0.0515639	0.266141	0.901434	0.187008	0.94669	1.60478	0.656481	0.575354	-0.305845	-0.983842	0.251511	0.855425	0.161243	0.232706	0.776463	-0.153088	0.789336	0.69086	-0.733883	1.40365	0.0663351	-1.40562	ENSMUSG00000022812	Gsk3b	anatomical structure development;anatomical structure formation involved in morphogenesis;anatomical structure morphogenesis;apoptosis;apoptosis in response to endoplasmic reticulum stress;axonogenesis;biological regulation;canonical Wnt receptor signaling pathway;canonical Wnt receptor signaling pathway involved in positive regulation of apoptosis;carbohydrate metabolic process;cell cycle proces…	adenyl nucleotide binding;adenyl ribonucleotide binding;ATP binding;beta-catenin binding;binding;catalytic activity;enzyme binding;kinase activity;kinase binding;NF-kappaB binding;nucleotide binding;p53 binding;phosphotransferase activity, alcohol group as acceptor;protein binding;protein kinase A binding;protein kinase A catalytic subunit binding;protein kinase activity;protein kinase binding;pr…	beta-catenin destruction complex;cell body;cell part;cell projection;cell projection part;centrosome;cytoplasm;cytoplasmic part;cytoskeletal part;cytosol;dendritic shaft;dendritic spine;growth cone;intracellular membrane-bounded organelle;intracellular non-membrane-bounded organelle;intracellular organelle;intracellular organelle part;intracellular part;macromolecular complex;membrane;membrane pa…	Q9WV60	0.546484	1.09498
3.34908	3.32048	3.21101	3.60051	4.14568	4.14405	2.16992	2.27202	2.4957	3.12102	3.92695	3.14241	2.97085	2.70044	2.51602	2.41684	2.48543	2.66448	1.64146	0.0647105	0.669884	2.34007	1.73526	0.0753571	1.08424	2.83788	0.613697	0.645299	-0.206853	-0.823098	3.13622	0.33496	0.980978	1.19823	0.277271	0.416555	0.816495	0.69765	0.566618	1.47344	0.0743874	-0.874542	ENSMUSG00000031931	Ankrd49	biological regulation;positive regulation of biological process;positive regulation of biosynthetic process;positive regulation of cellular biosynthetic process;positive regulation of cellular metabolic process;positive regulation of cellular process;positive regulation of gene expression;positive regulation of macromolecule biosynthetic process;positive regulation of macromolecule metabolic proc…			Q8VE42	2.74338	3.07935
5.12763	4.96301	5.34163	5.14241	5.07468	5.08066	4.85599	4.9364	5.38681	5.20242	4.58316	4.65592	5.04614	4.99005	4.94813	5.27612	5.11645	4.95373	0.149556	0.879566	-0.0448424	-0.211796	0.407855	0.572418	-0.245901	-0.690966	0.54863	0.742841	0.12066	0.61155	0.159681	0.907424	0.0843574	0.143839	0.881166	-0.06496	0.657097	0.768229	0.285416	0.627194	0.392829	0.301601	ENSMUSG00000021772	Nkiras1	biological regulation;cellular process;cellular response to stimulus;intracellular signal transduction;regulation of biological process;regulation of cellular process;response to stimulus;signal transduction;small GTPase mediated signal transduction	binding;GTP binding;guanyl nucleotide binding;guanyl ribonucleotide binding;nucleotide binding;purine nucleotide binding;purine ribonucleoside triphosphate binding;purine ribonucleotide binding;ribonucleotide binding	cell part;cytoplasm;intracellular part;membrane	Q8CEC5	0.653716	0.483897
4.17233	3.80941	4.33199	3.20945	3.62877	3.49313	3.78346	3.9241	4.10852	3.51979	3.72465	3.50462	3.99095	3.59694	3.19061	2.70708	3.43429	3.27798	1.53964	0.0718534	-0.660791	-2.21813	1.40607	0.181338	-0.355672	-1.63251	0.639311	0.531388	-0.453048	-1.07938	0.385857	0.811497	0.165884	0.623564	0.476463	-0.345859	0.415968	0.867601	-0.139234	0.890031	0.231322	-0.443234	ENSMUSG00000027712	Anxa5	biological regulation;blood coagulation;coagulation;hemostasis;multicellular organismal process;negative regulation of biological process;negative regulation of coagulation;negative regulation of multicellular organismal process;regulation of biological process;regulation of biological quality;regulation of body fluid levels;regulation of coagulation;regulation of multicellular organismal process…	binding;calcium ion binding;calcium-dependent phospholipid binding;cation binding;ion binding;lipid binding;metal ion binding;phospholipid binding	adherens junction;anchoring junction;blood microparticle;cell junction;cell part;cell-substrate adherens junction;cell-substrate junction;endothelial microparticle;external side of plasma membrane;extracellular membrane-bounded organelle;extracellular organelle;extracellular region part;extracellular vesicular exosome;focal adhesion;intracellular;membrane;membrane part;membrane-bounded organelle;…	P48036	0.0406033	2.6482
-2.25154	-2.55639	-2.94342	-0.666576	-2.73697	-1.39593	-1.68966	-2.94342	-2	-2.05889	-2.18442	-0.68966	-3.8365	-2.8365	-2.05889	-3.8365	NaN	-2.47393	0.702992	0.212787	0.983959	1.33238	0.392546	0.505195	0.566699	0.79892	0.102955	0.901292	-0.244584	-0.261286	0.36471	0.769805	-0.372757	0.475861	0.495566	-0.699607	0.0191681	0.985028	0.0445026	0.808771	0.167574	-1.51089	ENSMUSG00000102644	Thap6				-	0.142903	0.931849
4.67807	4.5656	4.71205	5.1635	5.10308	5.16872	4.6893	4.63227	4.8212	5.26566	5.26604	4.60881	4.58916	4.50906	4.35685	4.44095	4.0072	4.67582	3.26078	0.0352091	0.493195	3.30977	0.6672	0.386992	0.33258	1.02004	0.205705	0.856084	-0.11037	-0.359099	0.365092	0.881076	-0.0623509	1.22157	0.384724	-0.229231	0.168595	0.930493	0.0982636	1.07544	0.14215	-0.672181	ENSMUSG00000023286	Ube2j2	catabolic process;cellular catabolic process;cellular macromolecule catabolic process;cellular macromolecule metabolic process;cellular metabolic process;cellular process;cellular protein metabolic process;ER-associated protein catabolic process;macromolecule catabolic process;macromolecule metabolic process;macromolecule modification;metabolic process;modification-dependent macromolecule catabol…	acid-amino acid ligase activity;adenyl nucleotide binding;adenyl ribonucleotide binding;ATP binding;binding;catalytic activity;enzyme binding;ligase activity;ligase activity, forming carbon-nitrogen bonds;nucleotide binding;protein binding;purine nucleotide binding;purine ribonucleoside triphosphate binding;purine ribonucleotide binding;ribonucleotide binding;small conjugating protein ligase acti…	cell part;cytoplasmic part;endoplasmic reticulum;endoplasmic reticulum membrane;endoplasmic reticulum part;integral to membrane;intracellular membrane-bounded organelle;intracellular organelle;intracellular organelle part;intracellular part;intrinsic to membrane;membrane;membrane part;membrane-bounded organelle;organelle;organelle membrane;organelle part	Q6P073	0.0552911	2.13715
2.18903	2.52607	2.75489	2.58256	3.27202	2.76341	2.09424	1.94486	2.48027	2.61589	2.60881	2.53854	1.83996	2.19535	2.63923	1.93357	2.19849	1.79494	0.656495	0.32081	0.382667	1.05178	1.20718	0.19002	0.414625	1.5861	0.407018	0.707493	-0.249179	-0.69265	0.622177	0.693193	0.316877	0.0640637	0.933573	0.0517265	0.615557	0.77797	0.284919	2.14427	0.0535589	-0.612077	ENSMUSG00000032320	Rcn2		binding;calcium ion binding;cation binding;ion binding;metal ion binding	cell part;cytoplasmic part;endoplasmic reticulum;endoplasmic reticulum lumen;endoplasmic reticulum part;intracellular membrane-bounded organelle;intracellular non-membrane-bounded organelle;intracellular organelle;intracellular organelle lumen;intracellular organelle part;intracellular part;membrane-bounded organelle;membrane-enclosed lumen;non-membrane-bounded organelle;nuclear part;nucleolus;or…	Q8BP92	1.05766	1.4851
2.73335	2.64616	3.4019	2.82579	2.42223	3.34908	1.83996	1.48027	2.84599	1.94486	2.46989	1.66903	2.68706	2.76765	2.73985	1.9486	2.23879	3.2765	0.0592525	0.931015	-0.0614399	-0.13382	0.0194028	0.979794	-0.0274817	-0.048096	0.237403	0.798271	-0.24356	-0.483483	0.856019	0.554616	0.871735	0.759517	0.346019	0.676116	1.10476	0.662212	0.837776	0.420326	0.47145	0.460038	ENSMUSG00000030978	Rrm1	anatomical structure development;biosynthetic process;cell cycle;cell proliferation;cell proliferation in forebrain;cellular aromatic compound metabolic process;cellular biosynthetic process;cellular component assembly;cellular component organization;cellular component organization or biogenesis;cellular macromolecule biosynthetic process;cellular macromolecule metabolic process;cellular metaboli…	adenyl nucleotide binding;adenyl ribonucleotide binding;ATP binding;binding;catalytic activity;nucleotide binding;oxidoreductase activity;oxidoreductase activity, acting on CH or CH2 groups;oxidoreductase activity, acting on CH or CH2 groups, disulfide as acceptor;purine nucleotide binding;purine ribonucleoside triphosphate binding;purine ribonucleotide binding;ribonucleoside-diphosphate reductas…	cell body;cell part;cell projection;cytoplasm;envelope;extracellular membrane-bounded organelle;extracellular organelle;extracellular region part;extracellular vesicular exosome;intracellular organelle part;intracellular part;membrane-bounded organelle;membrane-bounded vesicle;neuronal cell body;nuclear envelope;nuclear part;organelle;organelle envelope;organelle part;vesicle	P07742	1.69116	0.0533328
5.6893	6.08172	5.96139	6.31107	6.38888	6.2636	5.12846	5.03474	5.52325	6.18646	5.98641	5.58586	5.32012	5.41819	5.34056	5.45549	5.37678	4.92932	1.55319	0.106607	0.410376	1.8512	1.39178	0.114346	0.690762	2.0839	0.251863	0.840922	-0.105763	-0.396778	1.64307	0.462762	0.681988	0.356799	0.727357	0.130809	1.04636	0.687332	0.401602	1.29534	0.105998	-0.665717	ENSMUSG00000055053	Nfic	anatomical structure morphogenesis;biological regulation;biosynthetic process;cellular biosynthetic process;cellular macromolecule biosynthetic process;cellular macromolecule metabolic process;cellular metabolic process;cellular nitrogen compound metabolic process;cellular process;developmental process;DNA metabolic process;DNA replication;macromolecule biosynthetic process;macromolecule metaboli…	binding;core promoter proximal region DNA binding;core promoter proximal region sequence-specific DNA binding;DNA binding;double-stranded DNA binding;nucleic acid binding;nucleic acid binding transcription factor activity;regulatory region DNA binding;regulatory region nucleic acid binding;RNA polymerase II core promoter proximal region sequence-specific DNA binding;RNA polymerase II core promote…	cell part;intracellular membrane-bounded organelle;intracellular non-membrane-bounded organelle;intracellular organelle;intracellular organelle part;intracellular part;membrane-bounded organelle;non-membrane-bounded organelle;nuclear part;nucleolus;nucleoplasm;nucleus;organelle;organelle part	P70255	2.48982	2.52973
-1.4344	-0.535332	-0.0740006	1.0072	1.64616	1.85997	-0.494109	-0.556393	-1.39593	1.40599	1.25096	1.21412	-0.556393	-1.2863	-1.12029	1.64616	0	0.757023	2.00065	0.030115	2.18569	3.80436	2.68187	0.0463768	2.10584	5.30885	1.56833	0.193866	1.78873	2.86425	0.097286	0.925816	0.134232	0.17925	0.809096	-0.172187	0.336249	0.863507	0.214083	0.437624	0.452453	-0.489298	ENSMUSG00000019590	Cyb561	cellular metabolic process;cellular process;electron transport chain;generation of precursor metabolites and energy;metabolic process;oxidation-reduction process	binding;catalytic activity;cation binding;ferric-chelate reductase activity;ion binding;metal ion binding;oxidoreductase activity;oxidoreductase activity, oxidizing metal ions;oxidoreductase activity, oxidizing metal ions, NAD or NADP as acceptor;transmembrane electron transfer carrier;transmembrane transporter activity;transporter activity	cell part;cytoplasmic part;cytoplasmic vesicle membrane;cytoplasmic vesicle part;integral to membrane;intracellular organelle part;intracellular part;intrinsic to membrane;membrane;membrane part;organelle membrane;organelle part;transport vesicle membrane;vesicle membrane	Q60720	0.25885	4.22813
-2.47393	-1.02915	-0.234465	-3.47393	-3.47393	-0.915936	-1.47393	-1.39593	-0.395929	-1.12029	-0.535332	-0.836501	-2.55639	-1.59946	-3.47393	-0.104697	-1.47393	-0.666576	0.568473	0.269446	-1.37542	-1.17007	0.267108	0.675795	0.257887	0.530658	1.25485	0.240076	1.79486	2.32681	0.0744497	0.93756	-0.157251	1.06338	0.20679	-1.45467	0.964728	0.658478	-1.79056	0.0664605	0.899149	0.0823075	ENSMUSG00000102411	Gm36936				-	0.897344	0.447676
-1.21759	NaN	-3.05889	-1.68966	-1.94342	-4.64386	-2.39593	-3.32193	-2.64386	-2.12029	-1.12029	-2.55639	-3.18442	-3.8365	-4.64386	-3.18442	-4.64386	NaN	0.16271	0.743229	-0.620735	-0.413808	0.776789	0.23277	0.85491	1.40786	0.0108633	0.994547	-0.0258797	-0.0297497	0.334303	0.765035	0.648995	1.02411	0.225881	-1.10102	0.328099	0.827213	-0.82665	1.08168	0.0941456	-1.98181	ENSMUSG00000050919	Zfp366	biological regulation;negative regulation of biological process;negative regulation of biosynthetic process;negative regulation of cell communication;negative regulation of cellular biosynthetic process;negative regulation of cellular macromolecule biosynthetic process;negative regulation of cellular metabolic process;negative regulation of cellular process;negative regulation of estrogen recepto…	binding;cation binding;estrogen receptor binding;hormone receptor binding;ion binding;metal ion binding;nuclear hormone receptor binding;nucleic acid binding;protein binding;protein binding transcription factor activity;receptor binding;steroid hormone receptor binding;transcription cofactor activity;transcription corepressor activity;transcription factor binding transcription factor activity	cell part;intracellular membrane-bounded organelle;intracellular organelle;intracellular part;membrane-bounded organelle;nucleus;organelle	Q6NS86	0.0816887	0.100123
-1.39593	-0.0740006	-0.340075	-1.39593	-0.200913	-3.05889	-0.434403	-0.434403	-1.35845	-0.971431	-1.2863	-0.168123	-2.12029	-2.12029	-2.94342	-2.12029	-2	-1.78588	0.441762	0.382703	-0.948577	-0.928344	0.0501169	0.940533	-0.0661994	-0.119594	0.662591	0.52772	0.425945	1.08859	0.0981537	0.925054	0.139085	1.79433	0.11831	-1.65225	0.344813	0.822441	-0.743292	1.54151	0.0606557	-1.1601	ENSMUSG00000051515	Fam181b				A0A140LHM6	0.242099	0.453225
-1	0.111031	1.36177	0.978196	1.53605	0.748461	-1.05889	-0.251539	0.62293	-0.434403	2.68482	0.226508	-0.104697	1.28096	1.33342	1.19535	0.731183	1	0.573957	0.285413	0.92997	1.13252	0.422009	0.446311	1.05481	0.904633	0.101991	0.91124	0.138949	0.235619	0.175112	0.866421	0.386767	0.720653	0.331277	1.06573	0.0958508	0.946368	0.261928	0.0538819	0.906483	0.149869	ENSMUSG00000028832	Stmn1	anatomical structure development;anatomical structure morphogenesis;axonogenesis;biological regulation;brain development;cell cycle process;cell part morphogenesis;cell projection morphogenesis;cell projection organization;cellular component disassembly;cellular component disassembly at cellular level;cellular component morphogenesis;cellular component organization;cellular component organization…	binding;cytoskeletal protein binding;protein binding;tubulin binding	cell part;cell projection;cytoplasm;cytoplasmic part;cytoskeletal part;cytosol;extracellular membrane-bounded organelle;extracellular organelle;extracellular region part;extracellular vesicular exosome;intracellular;intracellular organelle part;intracellular part;macromolecular complex;membrane;membrane-bounded organelle;membrane-bounded vesicle;microtubule;neuron projection;organelle;organelle p…	P54227	0.202161	0.791533
5.96394	5.49857	5.35579	7.01814	7.46777	6.9357	3.77926	4.59455	4.42223	6.81506	6.92457	5.84122	5.43663	5.08789	5.15826	5.36877	4.31904	4.64789	2.46588	0.0273552	1.53444	4.42102	2.22412	0.0510901	2.2616	4.31288	0.615164	0.544457	-0.449024	-1.04969	1.91317	0.425064	1.34075	1.62902	0.14583	0.962243	0.73646	0.707638	0.613584	1.70904	0.0439892	-1.74839	ENSMUSG00000068699	Flnc	actin filament-based process;anatomical structure development;cell development;cellular developmental process;cellular process;developmental process;muscle cell development;muscle fiber development;striated muscle cell development	actin binding;ankyrin binding;binding;cytoskeletal protein binding;protein binding	actin cytoskeleton;adherens junction;anchoring junction;cell junction;cell part;cell-substrate adherens junction;cell-substrate junction;contractile fiber part;cytoplasm;cytoplasmic part;cytoskeleton;focal adhesion;intracellular non-membrane-bounded organelle;intracellular organelle;intracellular part;membrane;non-membrane-bounded organelle;organelle;organelle part;plasma membrane;sarcolemma;sarc…	Q8VHX6	2.39114	4.25294
5.3147	5.35297	5.09255	5.57803	5.3512	5.67327	5.31179	5.39609	5.42861	5.36492	5.74362	5.20906	4.34483	4.90014	4.52795	4.60763	4.52105	4.87135	1.05228	0.241066	0.280766	1.24584	0.137222	0.870557	0.0603709	0.229991	0.144603	0.900793	0.0757035	0.257152	0.640844	0.783718	-0.125428	2.03646	0.131425	-0.78786	0.197083	0.923913	0.0949674	1.81224	0.0581721	-0.772527	ENSMUSG00000002496	Tsc2				A0A2I3BPE9	0.0527216	0.869522
0	0.536053	-0.943417	0.124328	0.0976109	-0.785875	-0.234465	-0.168123	0.263034	-0.184425	1.04264	-0.888969	0.422233	0.389567	1.23879	-0.234465	-2.25154	0.739848	0.0335277	0.958881	-0.0521909	-0.0834017	0.0206425	0.976622	0.0362682	0.0529061	0.615322	0.469771	-1.26558	-1.23638	0.0677837	0.94311	-0.08927	1.07723	0.240543	0.730047	0.0998513	0.94628	-0.177729	0.212026	0.672434	-0.571802	ENSMUSG00000071456	1110002L01Rik				-	0.128936	0.00684934
7.38603	6.74322	5.44923	8.16078	8.6279	9.1953	6.40956	6.43246	5.2765	5.32912	6.68047	7.51885	1.82375	4.36457	5.24869	3.46467	6.23132	3.87873	1.53158	0.0438701	2.13516	2.87252	0.250624	0.657235	0.469974	0.557313	0.205451	0.793168	0.712567	0.494786	0.286536	0.79792	0.486657	0.951772	0.221284	-2.22717	1.42174	0.612061	2.15185	0.860821	0.14433	-1.98458	ENSMUSG00000085342	Gm12254				-	1.55675	1.53389
2.01078	2.7845	3.59455	3.71589	4.54659	4.66391	2.71589	2.78241	2.59455	4.86245	4.916	4.14812	1.3505	1.58976	1.31615	0.176323	2.28392	2.08746	1.29802	0.0646725	1.51219	2.34092	2.80855	0.044067	1.94457	5.50007	0.0491517	0.956576	0.0971003	0.12486	0.0755574	0.938879	0.0989939	3.63078	0.0588136	-1.27881	0.358233	0.84006	-0.333393	1.92008	0.032	-3.12629	ENSMUSG00000037003	Tns2	anatomical structure development;biological regulation;cellular homeostasis;cellular process;cellular response to stimulus;collagen metabolic process;developmental process;growth;homeostatic process;intracellular signal transduction;kidney development;macromolecule metabolic process;metabolic process;multicellular organism growth;multicellular organismal homeostasis;multicellular organismal macro…	binding;catalytic activity;cation binding;enzyme binding;hydrolase activity;hydrolase activity, acting on ester bonds;ion binding;kinase binding;metal ion binding;phosphatase activity;phosphoprotein phosphatase activity;phosphoric ester hydrolase activity;protein binding;protein kinase binding;receptor binding	adherens junction;anchoring junction;cell junction;cell part;cell-substrate adherens junction;cell-substrate junction;focal adhesion;membrane;plasma membrane	Q8CGB6	0.150484	3.3637
-1.05889	-1.94342	-3.05889	0.807355	1.18269	1.37295	0.367371	-0.514573	-1	1.35614	1.66903	-0.915936	0.286881	1.60407	-0.104697	-0.358454	1.36737	0.344828	2.1914	0.0270777	3.1414	4.47482	0.526187	0.359036	1.08548	1.07735	0.0700548	0.936461	-0.14417	-0.175853	1.09467	0.480108	-1.638	0.679815	0.357246	0.977819	0.192754	0.896389	0.417921	0.0940435	0.844203	-0.25183	ENSMUSG00000028744	Pqlc2	amine transport;amino acid homeostasis;amino acid transport;arginine transport;basic amino acid transport;biological regulation;carboxylic acid transport;chemical homeostasis;establishment of localization;homeostatic process;lysine transport;nitrogen compound transport;organic acid transport;organic substance transport;regulation of biological quality;transport	active transmembrane transporter activity;amine transmembrane transporter activity;amino acid transmembrane transporter activity;arginine transmembrane transporter activity;basic amino acid transmembrane transporter activity;carboxylic acid transmembrane transporter activity;L-amino acid transmembrane transporter activity;L-lysine transmembrane transporter activity;organic acid transmembrane tran…	cell part;cytoplasmic part;integral to membrane;integral to organelle membrane;intracellular membrane-bounded organelle;intracellular organelle;intracellular organelle part;intracellular part;intrinsic to membrane;intrinsic to organelle membrane;lysosomal membrane;membrane;membrane part;membrane-bounded organelle;organelle;organelle membrane;organelle part;vacuolar membrane;vacuolar part	Q8C4N4	0.530048	2.33098
1.69153	1.58496	2.27202	1.9486	1.95233	2.44095	1.16992	1.59455	1.73552	1.83592	2.14731	1.74846	1.25701	0.62293	0.678072	1.42223	0.584962	1.60881	0.419008	0.514113	0.264456	0.716872	0.918986	0.258492	0.410565	1.33012	0.398313	0.681144	0.352664	0.743249	0.569445	0.695734	0.349508	1.15043	0.235337	-0.647328	0.427182	0.844158	0.203398	0.979933	0.159284	-0.705229	ENSMUSG00000031563	Wwc2	biological regulation;negative regulation of biological process;negative regulation of biosynthetic process;negative regulation of cell communication;negative regulation of cellular biosynthetic process;negative regulation of cellular macromolecule biosynthetic process;negative regulation of cellular metabolic process;negative regulation of cellular process;negative regulation of gene expression;…	binding;enzyme binding;kinase binding;protein binding;protein complex scaffold;structural molecule activity	cell part;cytoplasmic part;cytosol;intracellular part	Q6NXJ0	0.844852	1.08282
-0.136062	-0.666576	-0.104697	0.0840642	1.10434	1.62293	-0.340075	-0.184425	0.0143553	0.632268	1.81147	0.0976109	-0.556393	0.400538	0.847997	0.0143553	-0.810966	-1.05889	1.19541	0.0811054	1.23956	2.11022	0.91976	0.1785	1.01716	1.64974	0.740374	0.434102	-0.849215	-1.35628	0.250937	0.863952	-0.132397	0.397054	0.590836	0.400762	0.0453155	0.974731	0.0899937	1.14625	0.0916297	-1.46562	ENSMUSG00000030726	Pold3				A0A140LHJ0	0.0205176	1.88453
1.69599	1.01436	1.91456	1.79909	1.64616	1.926	0.765535	1.34483	1.66448	1.67356	2.58015	1.72683	0.799087	0.641546	0.704872	1.42761	1.11103	0.748461	0.367696	0.560654	0.248779	0.649722	0.867477	0.212879	0.735229	1.48736	0.879634	0.461326	0.380531	1.26225	0.305475	0.810336	0.283356	0.951855	0.299975	-0.543114	0.26641	0.881893	-0.203095	1.19476	0.102432	-0.897811	ENSMUSG00000107362	Gm40309				-	0.0591128	1.11271
5.98231	5.90689	5.6946	5.72765	5.95838	6.12454	6.10434	6.10497	5.72874	5.82934	5.95257	5.90857	6.363	6.21412	6.35966	6.37868	6.41498	6.31976	0.202879	0.812083	0.075587	0.310115	0.250889	0.788154	-0.0825192	-0.358174	0.449473	0.847834	0.0588822	0.37654	0.31806	0.852389	-0.118079	1.16328	0.318208	0.332914	0.121127	0.960408	0.0400268	3.32051	0.041485	0.474316	ENSMUSG00000021361	Tmem14c	biological regulation;biosynthetic process;cell differentiation;cellular biosynthetic process;cellular developmental process;cellular metabolic process;cellular nitrogen compound biosynthetic process;cellular nitrogen compound metabolic process;cellular process;cofactor biosynthetic process;cofactor metabolic process;developmental process;erythrocyte differentiation;establishment of localization;…		cell part;cytoplasmic part;integral to membrane;intracellular membrane-bounded organelle;intracellular organelle;intracellular organelle part;intracellular part;intrinsic to membrane;membrane;membrane part;membrane-bounded organelle;mitochondrial inner membrane;mitochondrial membrane;mitochondrial part;mitochondrion;organelle;organelle inner membrane;organelle membrane;organelle part	Q9CQN6	0.156099	0.012164
2.97453	2.71809	2.79909	3.22342	3.30743	3.49953	2.55582	2.48027	2.57046	3.24031	3.67243	2.90881	2.87971	2.53605	2.61824	2.64847	2.40327	2.68257	2.00027	0.0608107	0.512891	2.4264	1.5293	0.0977524	0.738336	2.28706	0.298338	0.829152	-0.0998971	-0.423444	1.66486	0.53462	0.295053	0.593544	0.629292	0.142484	0.106553	0.952034	0.0696084	1.36588	0.0948184	-0.695749	ENSMUSG00000027893	Ahcyl1	amine metabolic process;biological regulation;carboxylic acid metabolic process;cellular amine metabolic process;cellular amino acid metabolic process;cellular ketone metabolic process;cellular macromolecule metabolic process;cellular metabolic process;cellular modified amino acid metabolic process;cellular nitrogen compound metabolic process;cellular process;coenzyme metabolic process;cofactor m…	catalytic activity;hydrolase activity	cell part;cytoplasmic part;cytosol;endoplasmic reticulum;extracellular membrane-bounded organelle;extracellular organelle;extracellular region part;extracellular vesicular exosome;intracellular membrane-bounded organelle;intracellular organelle;intracellular part;membrane-bounded organelle;membrane-bounded vesicle;organelle;vesicle	Q80SW1	0.741366	2.98991
3.75489	3.83491	3.66562	4.58556	5.19771	5.24565	3.49442	3.29866	3.58376	4.83441	4.99774	4.12102	3.27352	3.35191	3.27501	3.9855	4.25096	4.0027	2.34853	0.0285404	1.25783	3.95492	1.87273	0.0677477	1.19211	3.12038	3.01763	0.127004	0.779577	4.112	1.40202	0.56235	0.292862	0.836398	0.546045	-0.1588	0.450059	0.806833	0.358584	0.94616	0.18611	-0.571334	ENSMUSG00000025132	Arhgdia	biological regulation;cell surface receptor linked signaling pathway;cellular process;cellular response to stimulus;intracellular signal transduction;negative regulation of biological process;negative regulation of cell migration;negative regulation of cell motility;negative regulation of cellular component movement;negative regulation of cellular process;negative regulation of locomotion;Ras pro…	enzyme activator activity;enzyme regulator activity;GDP-dissociation inhibitor activity;GTPase activator activity;GTPase regulator activity;nucleoside-triphosphatase regulator activity;Rho GDP-dissociation inhibitor activity;small GTPase regulator activity	cell part;cytoplasm;extracellular membrane-bounded organelle;extracellular organelle;extracellular region part;extracellular vesicular exosome;immunological synapse;intracellular membrane-bounded organelle;intracellular organelle;intracellular part;membrane;membrane part;membrane-bounded organelle;membrane-bounded vesicle;nucleus;organelle;plasma membrane part;vesicle	Q99PT1	0.978558	3.89257
-1.21759	-0.666576	-1.05889	-2.47393	NaN	-0.643856	-2.12029	-0.713119	-1.39593	-2.47393	-1.32193	-0.943417	-2.18442	-0.761213	-1.4344	NaN	-2.47393	-1.88897	0.320958	0.533279	-0.577873	-0.70988	0.0993092	0.865142	-0.169978	-0.238095	0.526447	0.552308	-0.721436	-1.07087	0.416698	0.742608	0.42876	0.029228	0.960717	-0.050233	0.00742635	0.989049	0.0208649	0.385207	0.481723	-0.601691	ENSMUSG00000093606	B130034C11Rik				-	0.250956	0.352922
0.992768	-0.234465	1.05658	-1.2863	0.176323	1.82782	1.30451	1.31034	-0.200913	1.04963	1.62761	1.09085	2.10434	1.25096	2.22651	1.62293	1.39506	1.65535	0.135912	0.794436	-0.365683	-0.334632	0.349469	0.561325	0.451384	0.709564	0.40413	0.690325	-0.302821	-0.725155	0.110282	0.914404	-0.199684	0.83126	0.288122	1.05596	0.480917	0.75556	-1.01675	0.67354	0.372646	0.301751	ENSMUSG00000071547	Nt5dc2				A0A2I3BPH8	0.505262	0.0262628
2.83188	2.09085	1.87578	3.51854	3.48929	4.1334	2.10769	1.72683	1.5008	3.06867	3.85997	2.33342	2.29278	2.56803	1.43296	2.16672	3.27053	2.30743	1.80917	0.0374164	1.44757	3.1626	1.29171	0.0990073	1.30891	2.27631	0.423788	0.645157	0.483633	0.823893	0.649528	0.650998	0.48773	0.343636	0.645636	0.319484	0.57056	0.738872	0.626385	0.378647	0.498659	-0.505797	ENSMUSG00000025646	Atrip	cellular macromolecule metabolic process;cellular metabolic process;cellular nitrogen compound metabolic process;cellular process;cellular response to stimulus;cellular response to stress;DNA metabolic process;DNA repair;macromolecule metabolic process;metabolic process;nitrogen compound metabolic process;nucleic acid metabolic process;nucleobase-containing compound metabolic process;primary meta…	binding;K63-linked polyubiquitin binding;polyubiquitin binding;protein binding;small conjugating protein binding;ubiquitin binding	cell part;intracellular membrane-bounded organelle;intracellular organelle;intracellular part;membrane-bounded organelle;nucleus;organelle	Q8BMG1	1.00937	2.77574
5.4489	5.55121	6.11228	9.12704	9.53891	9.902	5.13545	5.89942	5.78738	9.71239	9.89759	8.62084	4.63749	4.43896	4.72192	5.75168	5.50748	5.4851	3.63408	0.0372174	3.81852	9.44347	2.91777	0.0387342	3.80286	6.74142	2.92001	0.116758	0.981963	4.47003	0.111163	0.923422	0.0967142	1.78931	0.133663	-1.00796	0.0873364	0.953763	0.112375	3.14627	0.0165833	-3.82885	ENSMUSG00000031490	Eif4ebp1	anatomical structure development;biological regulation;cap-independent translational initiation;cell cycle process;cell surface receptor linked signaling pathway;cellular process;cellular response to chemical stimulus;cellular response to endogenous stimulus;cellular response to hormone stimulus;cellular response to insulin stimulus;cellular response to organic substance;cellular response to pept…	binding;eukaryotic initiation factor 4E binding;protein binding;translation initiation factor binding;translation regulator activity;translation repressor activity	cell part;cytoplasm;intracellular organelle part;intracellular part;macromolecular complex;nuclear part;nucleoplasm;organelle part;protein complex	Q60876	0.144987	6.11769
2.85798	2.5008	2.87971	2.70044	3.02857	2.81762	3.09424	2.61353	2.84197	2.94486	3.11603	2.89336	2.03562	2.26303	2.52356	2.52607	2.08406	2.11103	0.262806	0.74532	0.102714	0.401377	0.36506	0.676028	0.134837	0.530274	0.0580231	0.961408	-0.0336853	-0.111973	0.217853	0.880767	-0.103751	1.35998	0.209133	-0.57584	0.507277	0.853943	-0.135873	2.03382	0.0502599	-0.744363	ENSMUSG00000029571	Tmem106b	anatomical structure morphogenesis;cell part morphogenesis;cell projection morphogenesis;cell projection organization;cellular component morphogenesis;cellular component organization;cellular component organization at cellular level;cellular component organization or biogenesis;cellular component organization or biogenesis at cellular level;cellular developmental process;cellular localization;cel…		cell part;cytoplasmic part;endosomal part;endosome membrane;extracellular membrane-bounded organelle;extracellular organelle;extracellular region part;extracellular vesicular exosome;integral to membrane;intracellular membrane-bounded organelle;intracellular organelle;intracellular organelle part;intracellular part;intrinsic to membrane;late endosome membrane;lysosomal membrane;membrane;membrane …	Q80X71	0.513685	0.508153
0.739848	NaN	-1.25154	-0.0892673	0.970854	NaN	-0.340075	NaN	0.15056	-0.862496	1.43296	0.910733	-0.358454	NaN	NaN	-0.358454	1.1375	NaN	0.221997	0.651304	0.696639	0.567298	0.247177	0.652914	0.58849	0.579642	0	0.976635	0.747979	0	0.0508043	0.950895	-0.161087	NaN	1	0	0.0175861	0.985362	-0.0529387	0.0326326	0.937478	-0.104207	ENSMUSG00000082820	Gm13803				-	0.0841117	0.396011
-0.643856	-2.39593	-0.915936	0.124328	0.226508	-1.18442	-0.136062	-0.37707	-1.39593	-0.888969	0.31034	0.887525	-2	-1.88897	-1.12029	-1.55639	-1.05889	-1.25154	0.665443	0.227273	1.04071	1.28642	0.496158	0.404741	0.739319	0.985431	0.538241	0.600992	0.380812	0.923816	0.438335	0.708001	-0.68222	1.0214	0.231521	-1.0334	0.213379	0.889005	-0.380828	1.20497	0.0851821	-1.39191	ENSMUSG00000021483	Cdk20	cell cycle;cell division;cellular process;developmental process;multicellular organismal development;multicellular organismal process	adenyl nucleotide binding;adenyl ribonucleotide binding;ATP binding;binding;catalytic activity;cyclin-dependent protein kinase activity;kinase activity;nucleotide binding;phosphotransferase activity, alcohol group as acceptor;protein kinase activity;protein serine/threonine kinase activity;purine nucleotide binding;purine ribonucleoside triphosphate binding;purine ribonucleotide binding;ribonucle…	cell part;cell projection;cilium;cytoplasm;intracellular membrane-bounded organelle;intracellular organelle;intracellular part;membrane-bounded organelle;nucleus;organelle	Q9JHU3	0.521031	0.993825
0.678072	0.565597	1.22651	1.09761	1.90689	1.50589	1.21412	-0.599462	0.992768	0.941106	1.72247	1.38405	0.432959	1.55582	0.333424	1.38957	1.7137	1.0635	1.02925	0.136747	0.680072	1.65767	0.591553	0.331867	0.813397	1.13859	0.638252	0.499482	0.614855	1.15022	0.18035	0.86812	0.287582	0.125971	0.851788	0.238256	0.180459	0.917105	0.154257	0.0462134	0.93052	0.0397145	ENSMUSG00000052395	Rft1	biological regulation;carbohydrate transport;cellular component organization;cellular component organization or biogenesis;cellular membrane organization;cellular process;establishment of localization;glycolipid translocation;glycolipid transport;lipid translocation;lipid transport;membrane organization;organic substance transport;regulation of biological quality;regulation of membrane lipid dist…	lipid transporter activity;substrate-specific transporter activity;transporter activity	cell part;cytoplasmic part;endoplasmic reticulum membrane;endoplasmic reticulum part;integral to membrane;intracellular organelle part;intracellular part;intrinsic to membrane;membrane;membrane part;organelle membrane;organelle part	Q8C3B8	0.26852	1.20878
-2.05889	-1	NaN	-3.05889	-1.12029	-2.12029	-2.12029	NaN	-3.05889	NaN	-2.94342	-2.25154	-2.18442	NaN	NaN	-2.18442	-1.51457	NaN	0.269005	0.596499	-0.57038	-0.617743	0.00417237	0.999987	-0.00788379	-0.0115425	0	0.973788	0.334926	0	0.564236	0.646312	1.06015	NaN	1	0	0.249649	0.870382	0.49765	0.584127	0.3165	0.747979	ENSMUSG00000086919	Gm11497				-	0.635848	0.173665
-0.666576	-0.577767	-0.184425	-0.0439433	-0.136062	0.536053	-1.55639	-1.51457	0.176323	-1.12029	0.536053	-0.862496	-1.02915	-1.08927	-0.234465	-1.51457	-0.666576	-0.535332	1.08707	0.135721	0.594939	1.66508	0.248695	0.658338	0.482635	0.555748	0.105988	0.911195	-0.121201	-0.236544	0.343069	0.770003	0.488625	0.102473	0.879541	0.180588	0.467858	0.78167	0.600929	0.284925	0.603763	-0.423248	ENSMUSG00000033364	Usp37	biological regulation;catabolic process;cell cycle phase;cell cycle process;cell division;cellular catabolic process;cellular component organization;cellular component organization at cellular level;cellular component organization or biogenesis;cellular component organization or biogenesis at cellular level;cellular macromolecule catabolic process;cellular macromolecule metabolic process;cellular…	binding;catalytic activity;cysteine-type endopeptidase activity;cysteine-type peptidase activity;endopeptidase activity;enzyme binding;hydrolase activity;kinase binding;peptidase activity;peptidase activity, acting on L-amino acid peptides;protein binding;protein kinase binding;small conjugating protein-specific protease activity;ubiquitin-specific protease activity	cell part;intracellular membrane-bounded organelle;intracellular organelle;intracellular part;membrane-bounded organelle;nucleus;organelle	Q8C0R0	0.66623	0.657038
-2	-1.02915	-1.94342	NaN	-1.02915	-0.454032	-3.64386	-2.25154	-1.94342	-1.2863	-1.47393	-2.18442	-2.39593	-2.18442	-1.94342	-1.35845	-1.68966	-1.78588	0.853623	0.161567	0.915932	1.6378	0.750746	0.235633	0.964717	1.39759	1.42483	0.285574	0.56326	1.9835	0.71538	0.596145	0.955416	0.335517	0.630257	0.438347	0.936568	0.670715	0.906631	0.0415075	0.936174	0.0368903	ENSMUSG00000004633	Chn2	biological regulation;cellular process;cellular response to stimulus;intracellular signal transduction;positive regulation of catalytic activity;positive regulation of GTPase activity;positive regulation of hydrolase activity;positive regulation of molecular function;regulation of biological process;regulation of catabolic process;regulation of catalytic activity;regulation of cellular catabolic …	binding;cation binding;enzyme activator activity;enzyme regulator activity;GTPase activator activity;GTPase regulator activity;ion binding;metal ion binding;nucleoside-triphosphatase regulator activity	cell part;intracellular;membrane;synapse	Q80XD1	1.17812	1.1951
3.21101	2.67582	3.07895	4.15947	4.13093	4.59156	3.41684	3.94767	3.86394	4.16189	5.0237	4.0018	2.14731	2.07382	2.88166	2.3505	2.7137	2.26604	2.39786	0.0281226	1.30539	4.08761	0.848169	0.227619	0.652981	1.42709	0.0925439	0.928575	0.0758128	0.193307	1.51335	0.459766	-0.754222	1.9635	0.110727	-1.37522	0.10461	0.94697	-0.10181	2.31471	0.0271319	-1.95239	ENSMUSG00000032633	Flcn	anatomical structure development;biological regulation;cell junction assembly;cell junction organization;cell-cell junction assembly;cell-cell junction organization;cellular component assembly;cellular component assembly at cellular level;cellular component organization;cellular component organization at cellular level;cellular component organization or biogenesis;cellular component organization …	binding;protein binding;protein complex binding	cell part;cytoplasm;intracellular membrane-bounded organelle;intracellular organelle;intracellular part;membrane;membrane-bounded organelle;nucleus;organelle;plasma membrane	Q8QZS3	1.12151	2.79437
-0.621488	0	0.422233	-1.47393	-0.836501	-0.666576	-0.666576	-2.05889	-1.152	-2.8365	-3.64386	-1.39593	-0.736966	-1.94342	-2.18442	-1.12029	-0.104697	-0.599462	1.11585	0.102594	-0.925918	-1.88878	0.795741	0.202733	-1.33294	-1.52551	0.882018	0.372097	1.01345	1.59544	1.13439	0.482657	1.22607	0.210567	0.756199	-0.329111	1.094	0.648256	1.63309	1.31249	0.0673116	2.01728	ENSMUSG00000044026	Slc35g1	biological regulation;calcium ion homeostasis;cation homeostasis;cellular calcium ion homeostasis;cellular cation homeostasis;cellular chemical homeostasis;cellular divalent inorganic cation homeostasis;cellular homeostasis;cellular ion homeostasis;cellular metal ion homeostasis;cellular process;chemical homeostasis;cytosolic calcium ion homeostasis;divalent inorganic cation homeostasis;homeostat…		cell part;cytoplasmic part;endoplasmic reticulum membrane;endoplasmic reticulum part;integral to membrane;intracellular organelle part;intracellular part;intrinsic to membrane;membrane;membrane part;organelle membrane;organelle part;plasma membrane	Q8BY79	1.96377	1.50451
-2.25154	-1.73697	-2.64386	-1.2863	-0.599462	-3.32193	-2.55639	-2.94342	-1.4344	-0.943417	-0.454032	-1.152	-1.88897	-1.25154	-1.94342	-2.05889	-3.32193	-2.47393	0.214927	0.674868	0.474889	0.495415	1.3717	0.0886001	1.46159	2.44598	1.00062	0.340821	-0.92361	-1.7329	0.0670893	0.942741	0.100617	0.540198	0.462327	0.616763	0.4527	0.775832	-0.886081	1.84851	0.039685	-1.76843	ENSMUSG00000033955	Tnks1bp1			CCR4-NOT complex;cell part;chromosome;cytoplasm;cytoskeleton;intracellular non-membrane-bounded organelle;intracellular organelle;intracellular organelle part;intracellular part;macromolecular complex;membrane;non-membrane-bounded organelle;nuclear part;nucleoplasm;nucleoplasm part;organelle;organelle part;plasma membrane;protein complex;transcription factor complex	P58871	0.345386	1.06151
-0.862496	-1.39593	-0.577767	-1.64386	-1.05889	-2.25154	-1.55639	-1.47393	-0.395929	-1.4344	-0.217591	-1.8365	-1.73697	0.0285691	-0.415038	-1.94342	-0.971431	-1.08927	0.775411	0.205068	-0.706032	-1.35885	0.0111515	0.990024	-0.0207474	-0.0290713	0.439104	0.621998	-0.626894	-0.88003	0.167003	0.881519	0.196687	0.267666	0.690277	0.434273	0.338686	0.835085	-0.488598	0.107962	0.833413	-0.171873	ENSMUSG00000046152	Fut10	biological regulation;carbohydrate metabolic process;cell migration;cell motility;cellular carbohydrate metabolic process;cellular component movement;cellular macromolecule metabolic process;cellular metabolic process;cellular process;cellular protein metabolic process;cerebral cortex cell migration;cerebral cortex radially oriented cell migration;developmental process;forebrain cell migration;gl…	alpha(1,3)-fucosyltransferase activity;catalytic activity;fucosyltransferase activity;transferase activity;transferase activity, transferring glycosyl groups;transferase activity, transferring hexosyl groups	cell part;cytoplasmic part;Golgi apparatus part;Golgi cisterna membrane;Golgi membrane;integral to membrane;intracellular organelle part;intracellular part;intrinsic to membrane;membrane;membrane part;organelle membrane;organelle part	Q5F2L2	0.151922	0.447471
3.30451	2.99277	3.75382	3.88947	3.71918	3.37156	2.44095	1.62761	3.64731	4.13996	3.76235	3.51096	3.0268	2.73335	2.82579	3.02857	3.05311	3.01078	0.504823	0.433122	0.309706	0.840763	0.937865	0.164428	1.23247	1.72488	0.900211	0.610275	0.16884	0.900544	0.549448	0.660129	0.778408	0.1868	0.780734	0.290022	0.238906	0.903412	-0.144352	1.87132	0.0553209	-0.773604	ENSMUSG00000028868	Wasf2	actin cytoskeleton organization;actin filament-based movement;actin filament-based process;ameboidal cell migration;anatomical structure development;anatomical structure formation involved in morphogenesis;anatomical structure morphogenesis;angiogenesis;biological regulation;cell development;cell migration;cell motility;cell part morphogenesis;cell projection assembly;cell projection morphogenesi…	binding;protein binding;protein complex binding	cell junction;cell part;cell projection;cell-cell junction;cytoplasmic part;cytoskeleton;early endosome;endosome;extracellular membrane-bounded organelle;extracellular organelle;extracellular region part;extracellular vesicular exosome;intracellular;intracellular membrane-bounded organelle;intracellular non-membrane-bounded organelle;intracellular organelle;intracellular part;lamellipodium;macrom…	Q8BH43	0.429394	1.29683
3.22342	3.01436	2.79909	3.69599	3.7137	3.78764	1.87971	2.0635	2.49825	3.65191	3.71809	2.72465	3.08916	2.28392	2.67807	3.43962	2.5435	2.12433	2.33798	0.0367795	0.720155	3.19113	1.52234	0.0818737	1.21773	2.59411	0.0137246	0.992328	0.0187647	0.0339788	1.76428	0.449607	0.865135	0.841057	0.336645	0.536564	0.498605	0.794345	0.36756	0.587538	0.325193	-0.662401	ENSMUSG00000034560	Washc4	cellular component organization;cellular component organization at cellular level;cellular component organization or biogenesis;cellular component organization or biogenesis at cellular level;cellular process;endosome organization;endosome transport;establishment of localization;establishment of localization in cell;establishment of protein localization;intracellular transport;organelle organizat…		cell part;cytoplasmic part;early endosome;endosome;intracellular membrane-bounded organelle;intracellular organelle;intracellular organelle part;intracellular part;macromolecular complex;membrane-bounded organelle;nuclear part;nucleoplasm;organelle;organelle part;protein complex;WASH complex	Q3UMB9	1.87243	2.95929
2.9782	3.05658	2.20477	4.05485	3.11936	3.91265	3.5741	-0.104697	2.52607	3.32048	4.17233	2.28392	2.03562	2.31034	3.17632	2.03562	3.14078	3.16672	1.1208	0.101242	0.949103	1.90494	0.442574	0.422275	1.26042	0.952765	0.208935	0.81489	0.27361	0.450713	0.264932	0.802566	0.748024	0.167372	0.786226	0.508938	0.28463	0.858258	0.436707	0.292603	0.588439	-0.477872	ENSMUSG00000033933	Vhl	anatomical structure formation involved in morphogenesis;angiogenesis;biological regulation;blood vessel endothelial cell migration;catabolic process;cell differentiation;cell migration;cell motility;cellular component assembly;cellular component movement;cellular component organization;cellular component organization at cellular level;cellular component organization or biogenesis;cellular compon…	binding;enzyme binding;protein binding;protein complex binding;transcription factor binding	cell part;cell projection;cilium;Cul2-RING ubiquitin ligase complex;cullin-RING ubiquitin ligase complex;cytoplasm;cytoplasmic part;cytoplasmic ubiquitin ligase complex;cytoskeleton;cytosol;intermediate filament cytoskeleton;intracellular membrane-bounded organelle;intracellular non-membrane-bounded organelle;intracellular organelle;intracellular organelle part;intracellular part;macromolecular c…	P40338	0.415783	0.906142
0.298658	-2.39593	0.941106	0.0840642	1.12433	1.87971	-0.152003	-2.73697	-0.836501	0.333424	0.933573	0.378512	-0.68966	-0.434403	0.765535	-1.02915	0.367371	0.0976109	0.545178	0.284869	1.41475	1.13441	1.05556	0.124433	1.79033	1.99599	0.0375034	0.967977	-0.0685455	-0.0952257	0.267125	0.797954	0.856435	0.556494	0.417696	1.12231	0.361262	0.827167	0.480863	0.717707	0.245407	-0.736557	ENSMUSG00000068732	Tmem167b			cell part;cytoplasmic part;Golgi apparatus part;Golgi membrane;integral to membrane;intracellular organelle part;intracellular part;intrinsic to membrane;membrane;membrane part;organelle membrane;organelle part	Q80X45	0.436044	1.29329
1.34483	1.68257	1.75702	2.37851	2.59932	2.91456	1.64616	1.49057	1.78241	2.30451	3.32337	2.85798	0.731183	0.722466	0.0703893	1.38957	1.15056	0.536053	2.17466	0.0330937	1.03599	3.44533	1.74906	0.073482	1.18891	2.92606	0.703719	0.486291	0.51738	1.18822	0.106368	0.939323	-0.0449054	2.07127	0.110772	-1.1317	0.233229	0.895528	-0.197823	2.01014	0.0360302	-1.80323	ENSMUSG00000032594	Ip6k1	alcohol metabolic process;biosynthetic process;carbohydrate metabolic process;cellular carbohydrate metabolic process;cellular lipid metabolic process;cellular metabolic process;cellular process;glycerolipid metabolic process;glycerophospholipid metabolic process;inositol metabolic process;inositol phosphate biosynthetic process;inositol phosphate metabolic process;lipid metabolic process;lipid m…	adenyl nucleotide binding;adenyl ribonucleotide binding;ATP binding;binding;catalytic activity;inositol hexakisphosphate 1-kinase activity;inositol hexakisphosphate 3-kinase activity;inositol hexakisphosphate 5-kinase activity;inositol hexakisphosphate kinase activity;inositol or phosphatidylinositol kinase activity;inositol pyrophosphate synthase activity;inositol trisphosphate 3-kinase activity…	cell part;cytoplasm;intracellular membrane-bounded organelle;intracellular non-membrane-bounded organelle;intracellular organelle;intracellular organelle part;intracellular part;membrane-bounded organelle;non-membrane-bounded organelle;nuclear part;nucleolus;nucleus;organelle;organelle part	Q6PD10	0.278948	3.52666
3.22651	2.48285	3.73769	4.19692	4.83744	4.91982	2.81762	2.0036	3.19692	4.07639	4.52042	3.30159	2.37851	2.77189	3.41007	3.32625	3.06695	2.89336	1.60139	0.0449579	1.50238	2.83454	1.2137	0.108476	1.29342	2.153	0.302039	0.764272	0.242032	0.568385	0.397562	0.745643	0.476299	0.14506	0.838904	0.180773	0.74316	0.701334	0.68526	1.08365	0.122818	-0.870612	ENSMUSG00000032116	Stt3a	carbohydrate metabolic process;cellular carbohydrate metabolic process;cellular macromolecule metabolic process;cellular metabolic process;cellular process;cellular protein metabolic process;co-translational protein modification;glycosylation;macromolecule glycosylation;macromolecule metabolic process;macromolecule modification;metabolic process;peptidyl-amino acid modification;peptidyl-asparagin…	catalytic activity;dolichyl-diphosphooligosaccharide-protein glycotransferase activity;oligosaccharyl transferase activity;transferase activity;transferase activity, transferring glycosyl groups;transferase activity, transferring hexosyl groups	cell part;cytoplasmic part;endoplasmic reticulum part;integral to membrane;intracellular organelle part;intracellular part;intrinsic to membrane;macromolecular complex;membrane;membrane part;oligosaccharyltransferase complex;organelle part;protein complex	P46978	0.933732	2.54452
-1.59946	-0.943417	-1.8365	-1.05889	-1.94342	-1.25154	-2.25154	-0.888969	-0.836501	-2.18442	-1.08927	-2.05889	-3.32193	-2.05889	-2.64386	-3.32193	-2.64386	-3.64386	0.0374625	0.956849	0.0418436	0.0873986	0.320429	0.587859	-0.451859	-0.666295	0.490745	0.598973	-0.528321	-0.928378	0.0892212	0.932056	-0.134124	1.07554	0.206663	-1.34922	0.339326	0.844464	0.359579	1.45641	0.0616382	-1.42568	ENSMUSG00000031298	Adgrg2		G-protein coupled receptor activity;molecular transducer activity;receptor activity;signal transducer activity;signaling receptor activity;transmembrane signaling receptor activity	apical plasma membrane;cell part;cell surface;extracellular membrane-bounded organelle;extracellular organelle;extracellular region part;extracellular vesicular exosome;integral to membrane;intrinsic to membrane;membrane part;membrane-bounded organelle;membrane-bounded vesicle;organelle;plasma membrane part;vesicle	Q8CJ12	0.123405	0.244558
3.37295	3.3147	3.4019	3.52105	3.73552	3.30743	3.33628	2.7845	3.10601	3.07895	3.58256	2.99095	2.74631	2.06005	2.63923	3.01792	2.88362	2.4489	0.555267	0.525706	0.15815	0.69912	0.227541	0.752589	0.141887	0.412387	0.4784	0.652497	0.301617	0.80705	0.822115	0.65508	0.287584	1.04649	0.266818	-0.593736	0.61486	0.774837	0.303846	0.795882	0.268539	-0.434006	ENSMUSG00000030330	Ing4	apoptosis;biological regulation;biosynthetic process;cell cycle arrest;cell cycle process;cell death;cellular biosynthetic process;cellular component organization;cellular component organization at cellular level;cellular component organization or biogenesis;cellular component organization or biogenesis at cellular level;cellular macromolecule biosynthetic process;cellular macromolecule metabolic…	binding;cation binding;histone binding;ion binding;metal ion binding;methylated histone residue binding;protein binding;protein binding transcription factor activity;transcription coactivator activity;transcription cofactor activity;transcription factor binding transcription factor activity;transition metal ion binding;zinc ion binding	cell part;histone acetyltransferase complex;intracellular membrane-bounded organelle;intracellular organelle;intracellular organelle part;intracellular part;macromolecular complex;membrane-bounded organelle;nuclear part;nucleoplasm part;nucleus;organelle;organelle part;protein complex	Q8C0D7	1.19703	0.513376
0.356144	-0.37707	-0.251539	0.83996	1.73985	1.33914	0.0703893	-0.577767	0.485427	1.23879	1.4957	0.731183	-0.599462	-0.184425	-0.136062	-2	0.516015	0.321928	1.81032	0.0379789	1.39714	3.13978	1.416	0.0909091	1.16254	2.41036	0.0331675	0.971023	-0.0807029	-0.087574	0.0766377	0.939343	-0.0835046	0.364991	0.63473	-0.299332	0.165566	0.922577	0.151093	0.85452	0.153252	-1.54257	ENSMUSG00000003527	Dgcr14	anatomical structure development;cellular macromolecule metabolic process;cellular metabolic process;cellular nitrogen compound metabolic process;cellular process;developmental process;macromolecule metabolic process;metabolic process;mRNA metabolic process;mRNA processing;nervous system development;nitrogen compound metabolic process;nucleic acid metabolic process;nucleobase-containing compound …		catalytic step 2 spliceosome;cell part;intracellular membrane-bounded organelle;intracellular organelle;intracellular organelle part;intracellular part;macromolecular complex;membrane-bounded organelle;nuclear part;nucleus;organelle;organelle part;ribonucleoprotein complex;spliceosomal complex	O70279	0.0463294	2.96175
-2.12029	-0.862496	0.422233	-1.4344	2.43029	1.07039	1.20789	-1.64386	2.58737	-1.12029	1.95977	1.25701	NaN	0.641546	0.0565835	-2.25154	2.32193	1.82375	0.499353	0.315281	1.54228	1.06438	0.00384915	0.999932	-0.018305	-0.0110549	0.0504522	0.95037	0.282315	0.142381	0.470491	0.675331	-1.57065	0.0782218	0.897827	-0.368069	0.00224333	0.991286	-0.0100717	0.0129415	0.96738	-0.0674494	ENSMUSG00000008307	1700109H08Rik		binding;calcium ion binding;cation binding;ion binding;metal ion binding		D6RH70	0.332774	0.318389
1.22033	1.09761	1.86394	2.79909	4.22342	4.0036	0.963474	-0.415038	0.903038	4.61353	4.13258	2.91648	-0.358454	0.250962	-0.217591	2.73552	2.64386	2.05311	1.97908	0.0300103	2.28141	3.7868	2.13568	0.0491701	3.4037	4.38484	3.10354	0.0523077	2.58586	6.76507	0.829461	0.559838	0.910135	0.537583	0.466314	-0.592186	0.114715	0.938995	-0.212158	1.20831	0.0845024	-1.41003	ENSMUSG00000005686	Ampd3	ADP metabolic process;AMP metabolic process;ATP metabolic process;biological regulation;biosynthetic process;cellular biosynthetic process;cellular metabolic compound salvage;cellular metabolic process;cellular nitrogen compound biosynthetic process;cellular nitrogen compound metabolic process;cellular process;energy homeostasis;erythrocyte homeostasis;GTP metabolic process;heterocycle biosynthet…	AMP deaminase activity;binding;catalytic activity;cation binding;deaminase activity;hydrolase activity;hydrolase activity, acting on carbon-nitrogen (but not peptide) bonds;hydrolase activity, acting on carbon-nitrogen (but not peptide) bonds, in cyclic amidines;ion binding;metal ion binding		O08739	0.365099	3.83761
0.748461	1.51602	1.48543	1.59455	2.16027	2.57531	1.26303	1.03562	1.10434	2.17313	2.46989	1.69599	1.58015	0.15056	0.565597	1.18269	2.1635	1.40054	1.06617	0.11507	0.860078	1.79506	1.84937	0.0733188	0.978671	2.91914	0.72075	0.446109	0.816809	1.3209	0.167963	0.894033	0.115636	0.35731	0.624644	-0.368898	0.00266329	0.991248	-0.00295719	0.642109	0.314099	-0.530759	ENSMUSG00000041353	Tmem29				A2ANF5	0.0931278	2.47627
-1.8365	-0.971431	0.0143553	-0.862496	0.823749	0.807355	-0.556393	-1.51457	0.201634	-0.836501	-0.415038	-0.454032	0.389567	-0.68966	0.176323	-0.643856	0.83996	-0.321928	0.699629	0.205079	1.18739	1.35888	0.0359281	0.95764	0.0545875	0.0888422	0.000399529	1	-0.000684793	-0.00103986	0.158281	0.879996	-0.308081	0.415265	0.548952	0.581854	0.647824	0.714977	0.824726	0.487429	0.409486	0.526582	ENSMUSG00000048497	Mmgt2	cation transport;cellular process;cobalt ion transport;copper ion transmembrane transport;copper ion transport;divalent inorganic cation transport;divalent metal ion transport;establishment of localization;ion transmembrane transport;ion transport;magnesium ion transport;manganese ion transmembrane transport;manganese ion transport;metal ion transport;nickel ion transmembrane transport;nickel ion…	cation transmembrane transporter activity;cobalt ion transmembrane transporter activity;copper ion transmembrane transporter activity;divalent inorganic cation transmembrane transporter activity;inorganic cation transmembrane transporter activity;ion transmembrane transporter activity;magnesium ion transmembrane transporter activity;manganese ion transmembrane transporter activity;metal ion trans…	cell part;cytoplasmic part;early endosome;early endosome membrane;endosomal part;endosome;endosome membrane;Golgi apparatus;Golgi apparatus part;Golgi membrane;integral to membrane;intracellular membrane-bounded organelle;intracellular organelle;intracellular organelle part;intracellular part;intrinsic to membrane;membrane;membrane part;membrane-bounded organelle;organelle;organelle membrane;orga…	Q8R3L0	0.226646	0.661322
-0.514573	0.948601	0.659925	-0.268817	-1.2863	0.687061	1.02148	0.475085	0.201634	0.321928	0.584962	0.422233	1.62293	1.79494	1.76129	2.08066	3.24945	2.44626	0.379136	0.463883	-0.654004	-0.793265	0.185695	0.794281	-0.123025	-0.348617	1.16583	0.295697	0.865736	1.92736	0.147457	0.890038	-0.201415	2.03232	0.111887	1.16032	0.565978	0.734868	-0.732395	2.4314	0.0257944	2.14908	ENSMUSG00000010307	Tmem86a			cell part;integral to membrane;intrinsic to membrane;membrane part	Q9D8N3	0.587888	0.467412
0.545968	1.54597	1.87184	2.16672	2.37295	2.56316	1.91073	1.79494	2.41414	2.64616	2.28392	2.02857	1.4957	0.526069	1.08406	1.05658	1.59932	1.57046	1.18533	0.0874911	1.04635	2.03175	0.462571	0.519776	0.279617	0.774128	0.490625	0.628524	0.373512	0.865213	0.746714	0.600111	-0.718674	1.38212	0.171399	-1.00466	0.0797402	0.96605	0.0480572	1.65185	0.060784	-0.910763	ENSMUSG00000011096	Akt1s1	biological regulation;cell surface receptor linked signaling pathway;cellular component organization;cellular component organization or biogenesis;cellular process;cellular response to stimulus;enzyme linked receptor protein signaling pathway;negative regulation of biological process;negative regulation of catalytic activity;negative regulation of cell communication;negative regulation of cell si…		cell part;cytoplasm;cytoplasmic part;cytosol;intracellular part	Q9D1F4	0.680651	1.57019
6.13072	6.02148	6.4822	6.6311	5.84398	7.30989	5.70238	5.61941	5.83188	6.52732	6.93817	4.94907	4.07468	4.20711	3.47119	5.29572	6.08768	5.88533	0.358416	0.524051	0.383522	0.702708	0.277096	0.634202	0.420295	0.592452	2.30219	0.119769	1.83858	4.29357	1.50121	0.488167	0.493579	2.80829	0.0624425	-1.80023	0.243953	0.873002	0.456806	0.229883	0.666063	-0.381943	ENSMUSG00000083833	Gm13841				-	0.613275	0.497384
6.13072	6.02148	6.4822	6.6311	5.84398	7.30989	5.70238	5.61941	5.83188	6.52732	6.93817	4.94907	4.07468	4.20711	3.47119	5.29572	6.08768	5.88533	0.358416	0.524101	0.383522	0.702708	0.277096	0.634142	0.420295	0.592452	2.30219	0.120304	1.83858	4.29357	1.50121	0.488561	0.493579	2.80829	0.0618947	-1.80023	0.243953	0.872899	0.456806	0.229883	0.666121	-0.381943	ENSMUSG00000094497	Gm8210				-	0.613275	0.497384
3.38543	3.22497	2.9982	2.57046	2.44626	2.28392	2.73552	2.96532	3.26003	2.58496	2.45943	2.46205	3.76129	4.70984	3.81865	3.5741	3.46728	4.15381	2.27602	0.0360501	-0.769317	-3.21024	1.4331	0.139528	-0.484808	-1.88388	0.415246	0.668666	-0.364862	-0.769957	0.499383	0.75709	0.215908	1.49905	0.153385	1.10963	0.300632	0.919244	-0.0686019	2.31832	0.0309516	1.22958	ENSMUSG00000038400	Pmepa1	biological regulation;negative regulation of biological process;negative regulation of cell communication;negative regulation of cellular component organization;negative regulation of cellular metabolic process;negative regulation of cellular process;negative regulation of cellular protein metabolic process;negative regulation of macromolecule metabolic process;negative regulation of metabolic pr…	binding;protein binding;protein domain specific binding;R-SMAD binding;SMAD binding;WW domain binding	cell part;cytoplasmic part;early endosome membrane;endosomal part;endosome membrane;Golgi apparatus part;Golgi membrane;intracellular organelle part;intracellular part;membrane;organelle membrane;organelle part	A2APF4	0.29787	3.47152
0.422233	-0.152003	1.05658	0.790772	0.137504	1.08406	-0.0588937	-0.321928	0.263034	0.831877	0.823749	0.731183	-0.494109	0	0.137504	0.918386	0.15056	0.0565835	0.196297	0.733883	0.228509	0.417511	2.07827	0.0685132	0.834866	3.06705	0.672183	0.505301	0.494045	1.13943	0.549376	0.683179	0.481534	0.112882	0.890567	-0.0796061	0.167166	0.925046	-0.124823	0.697122	0.314218	-0.420427	ENSMUSG00000023923	Tbc1d5	autophagy;biological regulation;catabolic process;cellular catabolic process;cellular metabolic process;cellular process;endosome transport;establishment of localization;establishment of localization in cell;establishment of protein localization;intracellular transport;metabolic process;positive regulation of autophagy;positive regulation of biological process;positive regulation of catabolic pro…	AP-2 adaptor complex binding;binding;enzyme activator activity;enzyme regulator activity;GTPase activator activity;GTPase regulator activity;nucleoside-triphosphatase regulator activity;protein binding;protein complex binding	AP-2 adaptor complex;AP-type membrane coat adaptor complex;autophagic vacuole;cell part;clathrin adaptor complex;cytoplasmic part;cytoplasmic vesicle part;endosomal part;endosome membrane;intracellular membrane-bounded organelle;intracellular organelle;intracellular organelle part;intracellular part;macromolecular complex;membrane;membrane part;membrane-bounded organelle;organelle;organelle membr…	Q80XQ2	0.320538	1.24174
2.20477	2.15704	2.48027	2.71589	2.98003	3.18903	2.28688	2.37016	2.17632	2.28392	2.6893	2.15056	1.96717	2.3978	2.34767	2.07039	2.40054	2.58496	1.79473	0.0567457	0.680959	2.52244	0.220054	0.788843	0.0968041	0.356623	0.219817	0.84735	0.114417	0.377825	0.00827505	0.984487	0.00290243	0.0980254	0.920587	-0.0402436	1.29727	0.658341	0.587057	0.0346045	0.947761	-0.0226302	ENSMUSG00000035575	Utp6	cellular macromolecule metabolic process;cellular metabolic process;cellular nitrogen compound metabolic process;cellular process;macromolecule metabolic process;maturation of SSU-rRNA;maturation of SSU-rRNA from tricistronic rRNA transcript (SSU-rRNA, 5.8S rRNA, LSU-rRNA);metabolic process;ncRNA metabolic process;ncRNA processing;nitrogen compound metabolic process;nucleic acid metabolic process…	binding;nucleic acid binding;RNA binding;snoRNA binding	cell part;intracellular non-membrane-bounded organelle;intracellular organelle;intracellular organelle part;intracellular part;macromolecular complex;non-membrane-bounded organelle;nuclear part;nucleolar part;nucleolus;organelle;organelle part;preribosome;protein complex;Pwp2p-containing subcomplex of 90S preribosome;ribonucleoprotein complex;small-subunit processome	Q8VCY6	1.39441	1.91336
0.895303	1.14405	1.01436	1.44361	2.06695	1.95606	0.963474	0.0285691	1.28096	1.38405	2.42223	0.641546	0.575312	0	0.815575	0.176323	0.948601	0.367371	1.76464	0.0518713	0.804303	2.6372	0.495154	0.406908	0.724943	0.981352	0.0340611	0.975142	0.0338023	0.0776389	0.272606	0.826558	0.260235	0.262307	0.715763	-0.294037	0.243379	0.87966	0.339595	0.804521	0.190247	-0.985178	ENSMUSG00000040586	Ofd1	axoneme assembly;cell projection assembly;cell projection organization;cellular component assembly;cellular component assembly at cellular level;cellular component organization;cellular component organization at cellular level;cellular component organization or biogenesis;cellular component organization or biogenesis at cellular level;cellular process;cytoskeleton organization;microtubule bundle …		cell part;cell projection;centriolar satellite;centriole;centrosome;cilium;cytoplasmic part;cytoskeletal part;cytoskeleton;intracellular non-membrane-bounded organelle;intracellular organelle;intracellular organelle part;intracellular part;membrane;microtubule cytoskeleton;microtubule organizing center;microtubule organizing center part;non-membrane-bounded organelle;organelle;organelle part	A2AEG2	0.400858	1.28321
-0.286304	-4.64386	-0.321928	-0.104697	-0.556393	-2.12029	-2.12029	0.815575	-0.168123	-1.05889	-0.184425	0.613532	-0.643856	-0.599462	-2.05889	-0.643856	-3.64386	-1.4344	0.202275	0.676322	0.823568	0.493087	0.102183	0.852584	0.281018	0.258117	0.325741	0.6919	-0.806634	-0.721726	0.304443	0.770345	-1.25975	0.244047	0.70251	-0.60979	0.388186	0.805814	-0.717199	0.766459	0.180813	-1.69744	ENSMUSG00000037921	Ddx60	defense response;defense response to virus;immune effector process;immune system process;multi-organism process;response to biotic stimulus;response to other organism;response to stimulus;response to stress;response to virus	binding;DNA binding;double-stranded DNA binding;double-stranded RNA binding;nucleic acid binding;RNA binding;single-stranded RNA binding;structure-specific DNA binding	cell part;cytoplasm;cytoskeleton;intermediate filament cytoskeleton;intracellular non-membrane-bounded organelle;intracellular organelle;intracellular part;non-membrane-bounded organelle;organelle	D3YZ76	0.497862	0.245567
1.98185	1.89142	1.30451	1.79077	1.97085	1.91839	1.45943	1.28096	1.9782	1.31615	1.66448	1.41143	1.26303	0.536053	1.1375	0.584962	0.111031	0.464668	0.312361	0.651103	0.16741	0.524879	0.17692	0.808328	-0.108843	-0.326346	1.04692	0.366652	-0.591976	-1.61902	0.197515	0.876075	0.153066	0.903646	0.305691	-0.593998	1.6709	0.651941	0.429319	2.441	0.0303429	-1.07713	ENSMUSG00000025218	Poll	base-excision repair, gap-filling;biosynthetic process;cellular biosynthetic process;cellular macromolecule biosynthetic process;cellular macromolecule metabolic process;cellular metabolic process;cellular nitrogen compound metabolic process;cellular process;cellular response to stimulus;cellular response to stress;DNA metabolic process;DNA repair;DNA replication;macromolecule biosynthetic proces…	binding;catalytic activity;cation binding;DNA binding;DNA polymerase activity;DNA-directed DNA polymerase activity;ion binding;lyase activity;metal ion binding;nucleic acid binding;nucleotidyltransferase activity;transferase activity;transferase activity, transferring phosphorus-containing groups	cell part;intracellular membrane-bounded organelle;intracellular organelle;intracellular part;membrane-bounded organelle;nucleus;organelle	Q9QXE2	0.973217	0.0658136
1.62761	1.59932	1.41143	1.43829	1.07039	1.51096	2.21101	1.75702	1.07724	0.757023	1.36177	1.31034	1.64616	1.37295	1.12433	1.44361	0.933573	1.23266	0.607008	0.4483	-0.206236	-0.817387	0.63565	0.341004	-0.538716	-1.11741	0.349609	0.7641	-0.177868	-0.571564	0.150349	0.897664	-0.135643	0.343603	0.650187	-0.300612	0.344321	0.864315	0.196837	0.0878265	0.885321	0.060236	ENSMUSG00000025893	Kbtbd3				Q8BHI4	0.0528509	0.967679
2.4489	1.81147	2.21412	2.60881	3.70487	3.40735	2.16992	0.918386	2.02503	3.38681	3.55582	2.62761	1.22033	2.10769	2.35896	2.22033	2.18269	1.83592	1.34428	0.0687738	1.08218	2.27125	1.4187	0.0844496	1.48563	2.52856	0.192506	0.841752	0.18399	0.394491	0.446516	0.725334	0.453719	0.134258	0.848087	0.191212	0.0393285	0.977524	0.0502666	1.63344	0.056495	-1.11043	ENSMUSG00000027865	Gdap2	response to chemical stimulus;response to external stimulus;response to extracellular stimulus;response to nutrient;response to nutrient levels;response to retinoic acid;response to stimulus;response to vitamin;response to vitamin A		cell part;cytoplasmic part;intracellular organelle part;intracellular part;lysosomal membrane;membrane;organelle membrane;organelle part;vacuolar membrane;vacuolar part	Q9DBL2	0.359581	2.50478
3.62761	4.54288	4.63052	4.4957	4.81352	4.94953	3.67582	2.74416	3.2765	2.85	4.03914	3.41684	3.48027	3.06695	4.20163	2.75275	3.22497	1.99639	0.629222	0.30532	0.485916	1.08524	0.176529	0.774826	0.203168	0.378518	0.883292	0.37703	-0.924915	-1.5735	1.16103	0.488226	1.03484	0.33916	0.641404	0.350792	1.6323	0.585605	1.31759	0.716459	0.24174	-0.777291	ENSMUSG00000117438	Rpsa-ps7				-	2.53152	0.598399
-1.32193	-0.810966	-0.286304	-0.340075	0.516015	0.356144	-0.943417	-0.862496	-0.862496	0.669027	0.659925	0.0703893	-1.4344	-2.05889	NaN	-3.05889	-2.94342	-2.73697	1.16215	0.0935226	0.983761	1.97521	2.60818	0.0474848	1.35592	4.52161	1.67344	0.197741	-1.16644	-3.21716	0.0992528	0.932014	0.0830703	1.4476	0.17078	-0.857178	0.367258	0.842742	-0.289086	3.98529	0.0134118	-3.37954	ENSMUSG00000063568	Jazf1	biological regulation;biosynthetic process;cellular biosynthetic process;cellular macromolecule biosynthetic process;cellular macromolecule metabolic process;cellular metabolic process;cellular nitrogen compound metabolic process;cellular process;macromolecule biosynthetic process;macromolecule metabolic process;metabolic process;negative regulation of biological process;negative regulation of bi…	binding;cation binding;ion binding;metal ion binding;nucleic acid binding;protein binding transcription factor activity;transcription cofactor activity;transcription corepressor activity;transcription factor binding transcription factor activity	cell part;intracellular membrane-bounded organelle;intracellular organelle;intracellular organelle part;intracellular part;macromolecular complex;membrane-bounded organelle;nuclear part;nucleoplasm part;nucleus;organelle;organelle part;protein complex;transcriptional repressor complex	Q80ZQ5	0.183079	3.11282
4.5552	4.48543	4.84348	5.40803	5.13093	5.67299	4.19061	5.03298	4.68874	4.9528	5.32589	5.26903	4.15137	4.90593	4.17712	4.14893	3.93357	4.2502	1.81447	0.0507422	0.775948	2.66604	0.942069	0.217162	0.545129	1.47069	0.496129	0.644851	-0.30057	-0.824899	0.0115873	0.982947	-0.00940863	0.25861	0.736231	-0.225972	0.495883	0.821696	0.22141	2.70394	0.0280759	-1.07167	ENSMUSG00000039361	Picalm	anatomical structure development;anatomical structure morphogenesis;axonogenesis;biological regulation;cargo loading into vesicle;cation homeostasis;cell part morphogenesis;cell projection morphogenesis;cell projection organization;cell proliferation;cellular component assembly;cellular component assembly at cellular level;cellular component morphogenesis;cellular component organization;cellular …	1-phosphatidylinositol binding;binding;binding, bridging;clathrin adaptor activity;clathrin binding;clathrin heavy chain binding;lipid binding;phosphatidylinositol binding;phospholipid binding;protein binding;protein binding, bridging	AP-2 adaptor complex;AP-type membrane coat adaptor complex;cell body;cell part;clathrin adaptor complex;coated pit;cytoplasmic part;cytoplasmic vesicle part;Golgi apparatus;intracellular;intracellular membrane-bounded organelle;intracellular organelle;intracellular organelle part;intracellular part;macromolecular complex;membrane;membrane part;membrane-bounded organelle;neuronal cell body;nucleus…	Q7M6Y3	0.267512	2.3959
1.22033	0.422233	-0.200913	1.32769	1.57046	1.55582	0.799087	-0.514573	-0.621488	1.69599	2.21723	1.31034	-2.39593	-2.39593	0.356144	1.21412	-0.68966	0.863939	1.12766	0.0979988	1.00411	1.93561	1.61073	0.0724961	1.85351	2.95643	0.827001	0.363289	1.94137	1.63411	0.409623	0.731443	0.592875	0.596324	0.385495	-1.36625	0.395152	0.839649	-0.256533	0.931795	0.139092	-1.27839	ENSMUSG00000032372	Plscr2	biological regulation;cellular component organization;cellular component organization or biogenesis;cellular membrane organization;cellular process;cellular response to biotic stimulus;cellular response to lipopolysaccharide;cellular response to molecule of bacterial origin;cellular response to stimulus;membrane organization;phospholipid scrambling;plasma membrane organization;regulation of biolo…	binding;cation binding;ion binding;lipid transporter activity;metal ion binding;phospholipid scramblase activity;phospholipid transporter activity;substrate-specific transporter activity;transporter activity	cell part;cytoplasm;integral to membrane;intracellular membrane-bounded organelle;intracellular organelle;intracellular part;intrinsic to membrane;membrane;membrane part;membrane-bounded organelle;nucleus;organelle;plasma membrane	Q9DCW2	0.200157	2.5504
-1.152	-1.73697	-0.415038	-0.268817	-0.621488	0.111031	-0.736966	-0.434403	-0.666576	0.15056	0.9855	-0.666576	-0.836501	-0.0144996	-1.8365	-1.68966	-0.268817	-0.152003	0.898087	0.154316	0.841577	1.56707	0.724938	0.26481	0.769143	1.31342	0.0951802	0.912208	0.192341	0.233892	0.550024	0.680992	-0.488687	0.204542	0.765947	-0.283186	0.328233	0.844138	-0.416253	0.554799	0.327318	-0.859988	ENSMUSG00000031986	Sprtn	biological regulation;biosynthetic process;cellular biosynthetic process;cellular macromolecule biosynthetic process;cellular macromolecule metabolic process;cellular metabolic process;cellular nitrogen compound metabolic process;cellular process;cellular response to stimulus;cellular response to stress;DNA biosynthetic process;DNA metabolic process;DNA repair;macromolecule biosynthetic process;m…	binding;cation binding;ion binding;K63-linked polyubiquitin binding;metal ion binding;polyubiquitin binding;protein binding;small conjugating protein binding;ubiquitin binding	cell part;chromosome;intracellular membrane-bounded organelle;intracellular non-membrane-bounded organelle;intracellular organelle;intracellular organelle part;intracellular part;membrane-bounded organelle;non-membrane-bounded organelle;nuclear body;nuclear part;nuclear speck;nucleoplasm;nucleoplasm part;nucleus;organelle;organelle part	G3X912	0.691648	1.40911
0.422233	0.0703893	0.411426	0.298658	0.871844	1.19535	0.137504	0.432959	0.344828	0.604071	1.62761	0.321928	0.344828	-0.340075	-0.234465	0.669027	0.454176	0.443607	0.784607	0.235424	0.487267	1.26072	0.602062	0.358286	0.546105	1.07882	1.24838	0.314278	0.59884	1.84142	0.00850207	0.984111	-0.00374762	0.7628	0.406579	-0.381668	0.0449702	0.97559	-0.0625855	0.33667	0.570962	-0.328932	ENSMUSG00000041570	Camsap2	biological regulation;cellular component organization;cellular component organization at cellular level;cellular component organization or biogenesis;cellular component organization or biogenesis at cellular level;cellular process;cytoskeleton organization;microtubule cytoskeleton organization;microtubule-based process;organelle organization;regulation of biological process;regulation of cellular…	binding;cytoskeletal protein binding;microtubule binding;microtubule minus-end binding;protein binding;tubulin binding	cell part;cytoplasm;intracellular part	Q8C1B1	0.0471417	1.14729
3.53605	3.65764	3.41414	4	4.71039	4.393	3.26153	3.15866	3.20789	3.95791	4.4522	3.31904	3.31325	3.37156	3.42089	3.23879	3.77716	3.42895	1.73035	0.0525844	0.831856	2.6229	0.997398	0.181638	0.700357	1.63123	0.283648	0.823514	0.113066	0.433751	1.89101	0.501011	0.326581	1.68165	0.42342	0.159202	0.519818	0.775552	0.458081	0.516152	0.409728	-0.428088	ENSMUSG00000053094	Tmem248			cell part;integral to membrane;intrinsic to membrane;membrane part	Q3TBN1	1.08676	2.33271
NaN	-2.39593	-3.47393	-2.55639	-2	NaN	-3.64386	NaN	-1.152	-1.51457	-1.8365	-3.64386	-3.64386	-3.64386	-3.47393	-2.64386	-2.55639	-3.32193	0.406599	0.436966	0.656733	0.929479	0.0170814	0.97988	0.0662861	0.0486454	1.40046	0.262725	0.746489	2.14222	0.136305	0.886615	-0.537	0.53526	0.428518	-1.18928	0.0198135	0.984471	0.0534469	0.292059	0.585282	-0.509082	ENSMUSG00000103783	Gm37522				-	0.120299	0.180167
-0.234465	-0.152003	-0.200913	0.485427	-0.286304	-0.556393	0.454176	-0.104697	-0.785875	0.748461	0.286881	-1.02915	0.378512	-1.39593	0.189034	0.0565835	-0.251539	-1.64386	0.0869766	0.896166	0.0767034	0.185691	0.0811727	0.889554	0.147531	0.198829	0.165136	0.844982	-0.336809	-0.387952	0.0479891	0.958261	-0.0503281	0.068407	0.916848	-0.130662	0.0685593	0.963315	-0.121156	0.340755	0.523137	-0.615003	ENSMUSG00000053730	Tmem39b			cell part;integral to membrane;intrinsic to membrane;membrane part	Q810L4	0.0881487	0.118274
0.0285691	-0.200913	-0.340075	-0.136062	-0.415038	-0.217591	-0.666576	-0.736966	-0.761213	-0.577767	0.333424	-0.200913	-1.12029	-0.643856	-0.862496	-1.21759	-0.599462	-1.21759	0.249382	0.773869	-0.0854238	-0.362449	1.01171	0.193361	0.573166	1.56661	0.213006	0.843614	-0.135999	-0.39101	2.11154	0.455705	0.550779	0.475006	0.656265	-0.153964	0.144502	0.937347	-0.107812	1.21018	0.102184	-0.86313	ENSMUSG00000024548	Setbp1		binding;DNA binding;nucleic acid binding	cell part;intracellular membrane-bounded organelle;intracellular organelle;intracellular part;membrane-bounded organelle;nucleus;organelle	Q9Z180	0.754264	0.851125
-0.168123	-2.12029	-0.251539	NaN	-2.32193	-0.234465	-2	-1.25154	-2.25154	-3.8365	-1.18442	0.505891	-0.454032	-1.39593	-0.268817	-1.35845	-2.73697	-2	0.137571	0.788777	-0.431545	-0.350198	0.0902612	0.866745	0.329348	0.235426	1.17699	0.268077	-1.32555	-2.10568	0.631628	0.61518	0.987707	1.15229	0.19945	1.1281	0.0418783	0.974991	0.226815	0.14798	0.759792	-0.526795	ENSMUSG00000030589	Rasgrp4	biological regulation;cell differentiation;cell growth;cell proliferation;cellular developmental process;cellular process;cellular response to stimulus;developmental process;growth;intracellular signal transduction;positive regulation of biological process;positive regulation of catalytic activity;positive regulation of cell communication;positive regulation of cellular process;positive regulatio…	binding;cation binding;enzyme regulator activity;GTPase regulator activity;guanyl-nucleotide exchange factor activity;ion binding;metal ion binding;nucleoside-triphosphatase regulator activity;Ras guanyl-nucleotide exchange factor activity;small GTPase regulator activity	cell part;cytoplasm;intracellular part;membrane;plasma membrane	Q8BTM9	0.315837	0.0289878
-1.05889	-0.104697	-0.785875	-1.32193	0.214125	-1.12029	-1.35845	-0.761213	-0.286304	-0.666576	-1.21759	-1.02915	-1.4344	-3.8365	-2.05889	-1.78588	-2.64386	-1.12029	0.0574184	0.926581	-0.0928771	-0.140882	0.184402	0.776535	-0.169114	-0.375987	0.283296	0.733578	0.593257	0.628488	0.133315	0.90391	0.152168	0.981774	0.222627	-1.64128	0.169749	0.914844	0.228406	0.870834	0.174025	-0.878904	ENSMUSG00000056214	Pard6g	cell cycle;cell division;cellular process		cell junction;cell part;cell-cell junction;cytoplasm;intracellular part;macromolecular complex;membrane;occluding junction;plasma membrane;protein complex;tight junction	Q9JK84	0.236688	0.153896
0.378512	-2.32193	-0.395929	2.62059	0.659925	2.79077	0.298658	-0.136062	1.57046	2.52607	2.8679	1.36177	1.31034	-0.599462	NaN	1.21412	-0.494109	1.81558	1.24819	0.0608524	2.80354	2.42837	1.14849	0.110419	1.67422	2.13128	0.156792	0.845917	0.489758	0.394324	0.643749	0.600658	-1.35747	0.0789746	0.900034	-0.222248	0.0996083	0.945434	-0.22815	0.783155	0.181344	-1.40671	ENSMUSG00000024778	Fas	activation-induced cell death of T cells;adaptive immune response;adaptive immune response based on somatic recombination of immune receptors built from immunoglobulin superfamily domains;anatomical structure development;apoptosis;B cell mediated immunity;biological regulation;cell death;cellular component assembly;cellular component organization;cellular component organization or biogenesis;cell…	binding;enzyme binding;identical protein binding;kinase binding;molecular transducer activity;protein binding;receptor activity;signal transducer activity;signaling receptor activity;transmembrane signaling receptor activity	CD95 death-inducing signaling complex;cell part;cell surface;cytoplasm;death-inducing signaling complex;external side of plasma membrane;extracellular membrane-bounded organelle;extracellular organelle;extracellular region;extracellular region part;extracellular vesicular exosome;integral to membrane;intracellular membrane-bounded organelle;intracellular organelle;intracellular part;intrinsic to …	P25446	0.614486	2.13082
4.96993	4.79233	4.67412	5.66192	6.09656	5.71039	4.68538	4.73173	4.80581	5.4353	5.89433	4.82579	4.98277	5.15381	5.12226	5.18349	5.0148	5.43962	2.47172	0.029776	1.01083	3.85557	0.9688	0.193608	0.644166	1.56556	0.398197	0.77393	0.126361	0.539508	0.31323	0.880379	0.0711586	2.26358	0.185491	0.345305	0.575617	0.75539	0.437819	0.199291	0.739409	-0.172501	ENSMUSG00000024875	Yif1a	cellular process;establishment of localization;establishment of protein localization;protein transport;transport;vesicle-mediated transport		cell part;cytoplasmic part;cytoskeletal part;endoplasmic reticulum membrane;endoplasmic reticulum part;endoplasmic reticulum-Golgi intermediate compartment;endoplasmic reticulum-Golgi intermediate compartment membrane;Golgi apparatus;Golgi apparatus part;Golgi membrane;integral to membrane;intracellular membrane-bounded organelle;intracellular organelle;intracellular organelle part;intracellular …	Q91XB7	0.732232	2.81938
2.38128	2.08066	2.64386	3.07382	3.80839	3.69711	2.70487	2.22342	2.16027	3.36737	3.73444	2.93168	1.61353	1.74846	1.9222	2.24489	2.35614	2.04614	1.83765	0.0401881	1.15784	3.04237	1.56379	0.0843597	0.981641	2.52477	1.63095	0.283324	0.454327	1.9989	0.00797271	0.984216	0.00574271	1.44253	0.195167	-0.60146	0.217372	0.903411	0.18194	1.97606	0.0420253	-1.12877	ENSMUSG00000047036	Zfp445	biosynthetic process;cellular biosynthetic process;cellular macromolecule biosynthetic process;cellular macromolecule metabolic process;cellular metabolic process;cellular nitrogen compound metabolic process;cellular process;macromolecule biosynthetic process;macromolecule metabolic process;metabolic process;nitrogen compound metabolic process;nucleic acid metabolic process;nucleobase-containing …	binding;cation binding;DNA binding;ion binding;metal ion binding;nucleic acid binding;nucleic acid binding transcription factor activity;sequence-specific DNA binding transcription factor activity	cell part;extracellular membrane-bounded organelle;extracellular organelle;extracellular region part;extracellular vesicular exosome;intracellular membrane-bounded organelle;intracellular organelle;intracellular part;membrane-bounded organelle;membrane-bounded vesicle;nucleus;organelle;vesicle	Q8R2V3	0.184714	3.14469
4.0054	3.70819	3.83188	4.46009	4.61353	4.77663	3.36177	3.81455	3.44095	4.58676	4.59335	3.90977	3.74953	3.91839	3.86096	4.38059	4.31904	3.81967	2.44123	0.0341236	0.768262	3.40497	1.43894	0.101499	0.824207	2.25008	0.830085	0.495932	0.330139	1.16085	0.878065	0.634115	0.309398	0.960362	0.382223	0.303871	0.445564	0.826899	0.253453	0.26349	0.677843	-0.190198	ENSMUSG00000022285	Ywhaz	amine transport;biological regulation;cellular component assembly;cellular component assembly at cellular level;cellular component organization;cellular component organization at cellular level;cellular component organization or biogenesis;cellular component organization or biogenesis at cellular level;cellular process;establishment of Golgi localization;establishment of localization;establishmen…	binding;enzyme binding;identical protein binding;kinase binding;protein binding;protein domain specific binding;protein kinase binding;transcription factor binding	adherens junction;anchoring junction;blood microparticle;cell junction;cell leading edge;cell part;cell-substrate adherens junction;cell-substrate junction;cytoplasmic membrane-bounded vesicle;cytoplasmic part;cytoplasmic vesicle;cytoplasmic vesicle membrane;cytoplasmic vesicle part;cytoskeletal part;cytosol;extracellular membrane-bounded organelle;extracellular organelle;extracellular region par…	P63101	1.03475	3.19407
-1.68966	-3.18442	-3.32193	NaN	-1.73697	-2.32193	NaN	-3.64386	-0.943417	NaN	-2.18442	-3.47393	NaN	-1.88897	-3.32193	NaN	-2.32193	-3.05889	0.403571	0.434967	0.702557	0.868298	0.122255	0.815611	-0.535541	-0.335497	0.0335583	0.970749	-0.0849625	-0.0938106	0.129893	0.891462	-0.438368	0.0669013	0.913043	-0.311812	0.424917	0.791971	0.799731	0.0609763	0.899022	0.138767	ENSMUSG00000107094	Gm43294				-	0.0510824	0.0593783
-2.8365	-2.73697	-2.8365	-1.88897	-1.32193	-1.88897	-2.94342	-3.18442	NaN	-0.286304	-1.73697	-1.05889	NaN	-2.05889	NaN	-2.94342	-1.88897	-1.64386	2.34327	0.0300175	1.10337	3.77991	1.46903	0.0774724	2.03653	3.14078	0	0.984504	-0.0998534	0	1.10193	0.614727	0.260598	NaN	1	0	0.662942	0.716585	-0.672567	0.913239	0.148941	-1.13136	ENSMUSG00000096957	E230013L22Rik				-	0.793257	3.22573
-0.0588937	-1.78588	-2.8365	0.687061	0.659925	1.0635	-1.35845	-0.340075	-1.8365	-0.0892673	0.0285691	0.505891	-3.05889	-1.05889	-2.8365	0.992768	1.79909	0.321928	1.34771	0.0542402	2.36392	2.56915	1.30244	0.0972936	1.32674	2.29814	1.93074	0.131283	3.35602	3.88674	0.154975	0.879211	-0.38208	0.670281	0.352762	-1.13975	1.3674	0.652887	0.655099	0.89347	0.166374	0.88953	ENSMUSG00000113175	Gm9973				-	0.107419	2.336
3.38543	2.93734	3.58976	4.15137	4.07468	3.98094	3.36317	3.58496	3.38819	3.80219	4.07724	3.05832	3.60051	3.47379	3.28983	3.33342	3.46728	3	1.73592	0.0546674	0.764816	2.55901	0.255023	0.70339	0.200476	0.486219	0.494569	0.700987	-0.187809	-0.707007	0.276765	0.853917	-0.141261	0.0272241	0.97194	0.0092686	0.616364	0.743485	0.423078	0.494095	0.437514	-0.379016	ENSMUSG00000024826	Dpf2	apoptosis;biological regulation;biosynthetic process;cell death;cellular biosynthetic process;cellular macromolecule biosynthetic process;cellular macromolecule metabolic process;cellular metabolic process;cellular nitrogen compound metabolic process;cellular process;death;macromolecule biosynthetic process;macromolecule metabolic process;metabolic process;nitrogen compound metabolic process;nucl…	binding;cation binding;core promoter proximal region DNA binding;core promoter proximal region sequence-specific DNA binding;DNA binding;ion binding;metal ion binding;nucleic acid binding;regulatory region DNA binding;regulatory region nucleic acid binding;RNA polymerase II core promoter proximal region sequence-specific DNA binding;RNA polymerase II regulatory region DNA binding;RNA polymerase I…	cell part;centrosome;chromatin;chromosomal part;cytoplasm;cytoplasmic part;cytoskeletal part;intracellular membrane-bounded organelle;intracellular non-membrane-bounded organelle;intracellular organelle;intracellular organelle part;intracellular part;membrane-bounded organelle;microtubule organizing center;non-membrane-bounded organelle;nuclear chromatin;nuclear chromosome part;nuclear part;nucle…	Q61103	0.329368	1.50484
2.18587	2.19535	2.40871	3.22033	4.17393	3.87971	1.60407	1.84398	2.62059	3.3799	4.18349	2.98185	0.485427	1.32769	1.51602	0.411426	1.98914	0.83996	2.16609	0.0300381	1.49468	3.82112	1.47807	0.0813028	1.4922	2.6272	0.0172763	0.989612	-0.0295348	-0.0442359	0.311399	0.814715	0.240428	0.969975	0.253625	-0.913171	0.207924	0.899937	0.242908	1.84057	0.0373155	-2.4349	ENSMUSG00000005362	Crbn	biological regulation;catabolic process;cellular catabolic process;cellular macromolecule catabolic process;cellular macromolecule metabolic process;cellular metabolic process;cellular process;cellular protein metabolic process;macromolecule catabolic process;macromolecule metabolic process;macromolecule modification;metabolic process;modification-dependent macromolecule catabolic process;modific…	ATPase activity;ATPase activity, coupled;ATP-dependent peptidase activity;binding;catalytic activity;cation binding;hydrolase activity;hydrolase activity, acting on acid anhydrides;hydrolase activity, acting on acid anhydrides, in phosphorus-containing anhydrides;ion binding;metal ion binding;nucleoside-triphosphatase activity;peptidase activity;peptidase activity, acting on L-amino acid peptides…	cell part;CUL4 RING ubiquitin ligase complex;Cul4A-RING ubiquitin ligase complex;cullin-RING ubiquitin ligase complex;cytoplasm;intracellular membrane-bounded organelle;intracellular non-membrane-bounded organelle;intracellular organelle;intracellular organelle part;intracellular part;macromolecular complex;membrane;membrane-bounded organelle;non-membrane-bounded organelle;nuclear part;nucleolus;…	Q8C7D2	0.391386	3.19971
-0.599462	-0.286304	-0.0439433	-0.621488	-1	-2.8365	-2.12029	-1.4344	-1.12029	0.201634	-0.286304	-2.94342	-1.25154	0.400538	-1.05889	-0.434403	0.9855	-0.304006	0.770833	0.178177	-1.17609	-1.46521	0.208118	0.701373	0.548968	0.489774	0.447575	0.608873	0.718995	0.909076	1.68627	0.44219	1.24843	0.701368	0.348878	0.921699	0.148812	0.917042	-0.476634	0.433985	0.407266	1.09173	ENSMUSG00000070709	Zfp974	biological regulation;regulation of biological process;regulation of biosynthetic process;regulation of cellular biosynthetic process;regulation of cellular macromolecule biosynthetic process;regulation of cellular metabolic process;regulation of cellular process;regulation of gene expression;regulation of macromolecule biosynthetic process;regulation of macromolecule metabolic process;regulation…	binding;cation binding;ion binding;metal ion binding;nucleic acid binding;nucleic acid binding transcription factor activity;sequence-specific DNA binding transcription factor activity		Q3UVF6	0.259021	0.203088
3.82069	3.851	4.38957	4.43429	4.23573	3.853	3.71589	3.6792	4.18903	4.13422	3.91743	4.0027	3.35614	2.69377	3.21723	3.81147	4.18269	3.15381	0.2414	0.718551	0.153921	0.437915	0.373507	0.649827	0.156743	0.56819	0.800018	0.434099	0.626943	1.35652	0.255729	0.854899	0.159043	1.38569	0.185262	-0.772329	0.357748	0.870158	0.156221	0.418762	0.513462	-0.302129	ENSMUSG00000018672	Copz2	cellular process;establishment of localization;establishment of protein localization;protein transport;transport;vesicle-mediated transport		cell part;coated vesicle;COPI vesicle coat;COPI-coated vesicle;cytoplasmic membrane-bounded vesicle;cytoplasmic part;cytoplasmic vesicle;cytoplasmic vesicle part;cytosol;endoplasmic reticulum-Golgi intermediate compartment membrane;Golgi apparatus part;Golgi-associated vesicle;intracellular membrane-bounded organelle;intracellular organelle;intracellular organelle part;intracellular part;macromol…	Q9JHH9	0.475837	0.467233
8.11228	8.19249	8.68278	9.08234	9.67453	9.98702	7.64393	7.93422	8.00124	8.47297	9.04497	8.66608	7.48551	7.40642	6.85187	7.50048	8.07318	8.1418	1.76225	0.0413104	1.25211	2.98375	1.90756	0.0738375	0.868212	2.8881	1.08518	0.346419	0.657221	1.70828	1.0536	0.554278	0.46939	1.26207	0.220343	-0.611863	1.27467	0.649679	0.853287	1.44946	0.0775864	-0.822854	ENSMUSG00000062997	Rpl35				-	2.09572	3.30156
-4.64386	-3.05889	-2.64386	-2.73697	-1.94342	-2.47393	-3.18442	-3.05889	-4.64386	-4.64386	-3.05889	-3.8365	-5.05889	-2.94342	-2.39593	-2.8365	-4.64386	-3.47393	0.748869	0.190072	1.0641	1.414	0.115421	0.839318	-0.217359	-0.277172	0.0666894	0.937482	-0.18535	-0.173355	0.0801083	0.933588	0.180189	0.0588925	0.924618	0.162978	1.3316	0.639911	1.46165	0.100024	0.840492	0.194988	ENSMUSG00000092035	Peg10	anatomical structure development;apoptosis;biological regulation;cell death;cell differentiation;cellular developmental process;cellular process;death;developmental process;negative regulation of biological process;negative regulation of cell communication;negative regulation of cellular process;negative regulation of response to stimulus;negative regulation of signal transduction;negative regula…	binding;cation binding;DNA binding;ion binding;metal ion binding;nucleic acid binding;transition metal ion binding;zinc ion binding	cell part;cytoplasm;intracellular membrane-bounded organelle;intracellular organelle;intracellular part;membrane-bounded organelle;nucleus;organelle	Q7TN75	0.918343	0.401608
0.0703893	-0.666576	-0.37707	0.933573	1.31615	1.1375	-1.21759	-0.514573	-0.37707	-0.761213	0.545968	0.748461	-0.713119	-2.12029	-1.73697	0.584962	1.07724	0.263034	2.41793	0.0284196	1.45349	4.2602	0.749131	0.243084	0.880817	1.37631	1.96262	0.133685	2.16521	3.71939	0.489038	0.719175	0.378659	0.763965	0.328749	-0.820381	0.914297	0.674057	0.951335	0.366573	0.516214	0.464008	ENSMUSG00000074580	4931440P22Rik				-	1.26233	2.37129
1.59932	0.505891	2.26003	0.137504	1.32193	1.16992	1.83592	1.20789	1.83996	1.40054	1.93357	1.76977	0	1.53107	1.60407	1.52105	-0.454032	1.14405	0.385059	0.465695	-0.578626	-0.789935	0.100293	0.887553	0.0733687	0.202342	0.142785	0.863534	-0.308025	-0.342257	0.113397	0.914766	-0.172847	0.444393	0.527187	-0.582879	0.955514	0.673553	-0.824842	0.703178	0.2332	-0.964272	ENSMUSG00000091985	Gm17354				-	0.736911	0.317195
2.58256	2.40054	2.77189	2.41143	3.15543	2.95047	2.53854	1.852	2.01436	3.30159	3.20477	2.78031	1.82375	1.93734	2.32769	1.32769	1.9486	2.15056	0.442854	0.502179	0.254113	0.733548	1.66944	0.080552	0.960591	2.65501	0.30952	0.765636	-0.220644	-0.564527	0.89994	0.593804	0.450029	0.152958	0.8543	-0.10537	0.396144	0.83931	-0.256448	1.91987	0.0414556	-1.28661	ENSMUSG00000046897	Zfp740	biological regulation;biosynthetic process;cellular biosynthetic process;cellular macromolecule biosynthetic process;cellular macromolecule metabolic process;cellular metabolic process;cellular nitrogen compound metabolic process;cellular process;macromolecule biosynthetic process;macromolecule metabolic process;metabolic process;nitrogen compound metabolic process;nucleic acid metabolic process;…	binding;cation binding;ion binding;metal ion binding;nucleic acid binding	cell part;intracellular membrane-bounded organelle;intracellular organelle;intracellular part;membrane-bounded organelle;nucleus;organelle	Q6NZQ6	0.218291	2.01494
4.82273	4.57107	4.75328	4.87627	4.46205	4.53978	2.75702	3.04789	4.09761	5.48543	4.59932	4.57168	3.80735	3.33771	3.95047	4.13586	2.90111	4.42895	0.239296	0.773892	-0.0896603	-0.362101	1.45492	0.0809362	1.58463	2.61587	0.0870734	0.924404	0.123461	0.204611	1.57121	0.443755	1.41485	0.372488	0.607694	0.397671	0.327387	0.858685	-0.259439	0.891546	0.157869	-1.0635	ENSMUSG00000020900	Myh10	actin cytoskeleton organization;actin filament-based movement;actin filament-based process;actomyosin structure organization;adult heart development;anatomical structure development;anatomical structure formation involved in morphogenesis;anatomical structure morphogenesis;axon guidance;axonogenesis;biological adhesion;biological regulation;brain development;cardiac cell development;cardiac muscl…	actin binding;actin filament binding;actin-dependent ATPase activity;adenyl nucleotide binding;adenyl ribonucleotide binding;ADP binding;ATP binding;ATPase activity;ATPase activity, coupled;binding;catalytic activity;cytoskeletal protein binding;hydrolase activity;hydrolase activity, acting on acid anhydrides;hydrolase activity, acting on acid anhydrides, in phosphorus-containing anhydrides;micro…	actin cytoskeleton;actin filament bundle;actomyosin;axon;brush border;cell body;cell cortex;cell division site part;cell part;cell projection;cell projection part;cleavage furrow;cytoplasm;cytoplasmic part;cytoskeletal part;cytoskeleton;cytosol;dendritic spine;extracellular membrane-bounded organelle;extracellular organelle;extracellular region part;extracellular vesicular exosome;growth cone;int…	Q61879	1.22442	1.65958
0.464668	0.275007	-1.08927	4.13996	5.62059	5.12557	-2.18442	-0.810966	-2.05889	4.61235	5.49665	4.23802	-0.251539	-1.2863	-0.535332	4.62761	4.29131	3.71149	2.82673	0.0250068	5.07857	6.72726	3.44651	0.028	6.4671	9.57098	3.55812	0.0137778	4.9012	9.63843	1.12241	0.474846	1.56823	0.861824	0.280462	0.993703	0.113741	0.941608	0.179695	0.551779	0.358812	-0.572206	ENSMUSG00000023078	Cxcl13	anatomical structure development;B cell chemotaxis;B cell chemotaxis across high endothelial venule;biological regulation;calcium ion homeostasis;cation homeostasis;cell chemotaxis;cell chemotaxis to fibroblast growth factor;cell communication;cell migration;cell motility;cell surface receptor linked signaling pathway;cell-cell signaling;cellular calcium ion homeostasis;cellular cation homeostasi…	binding;carbohydrate binding;CCR chemokine receptor binding;CCR10 chemokine receptor binding;chemokine activity;chemokine receptor binding;CXCR chemokine receptor binding;CXCR3 chemokine receptor binding;CXCR5 chemokine receptor binding;cytokine activity;cytokine receptor binding;fibroblast growth factor binding;glycosaminoglycan binding;G-protein-coupled receptor binding;growth factor binding;he…	extracellular region;extracellular region part;extracellular space	O55038	1.09717	5.99586
-0.104697	-1.18442	-0.0740006	0.659925	1.46467	0.536053	-1.02915	-1.2863	-0.535332	0.495695	1.11103	-0.454032	-0.251539	-0.943417	-2	-2.73697	-2.55639	-0.577767	1.34328	0.0636276	1.34126	2.36566	1.23912	0.104509	1.33449	2.20306	0.446878	0.597903	-0.892057	-0.930822	0.509253	0.69662	0.495887	0.0725877	0.914431	-0.114724	0.392655	0.815229	0.50265	1.32372	0.06414	-2.34127	ENSMUSG00000040841	Six5	anatomical structure development;biological regulation;cell development;cellular developmental process;cellular process;cellular process involved in reproduction;developmental process;developmental process involved in reproduction;germ cell development;lens development in camera-type eye;negative regulation of biological process;negative regulation of biosynthetic process;negative regulation of c…	binding;core promoter proximal region DNA binding;core promoter proximal region sequence-specific DNA binding;DNA binding;nucleic acid binding;nucleic acid binding transcription factor activity;regulatory region DNA binding;regulatory region nucleic acid binding;RNA polymerase II core promoter proximal region sequence-specific DNA binding;RNA polymerase II core promoter proximal region sequence-s…	cell part;cytoplasm;cytoplasmic part;Golgi apparatus;intracellular membrane-bounded organelle;intracellular organelle;intracellular organelle part;intracellular part;membrane-bounded organelle;nuclear part;nucleoplasm;nucleus;organelle;organelle part	P70178	0.732969	2.33462
-1.4344	0.0976109	-1.59946	0.83996	0.815575	0.454176	0.978196	-2.73697	-0.666576	-0.0144996	0.695994	0.443607	-0.556393	-2.25154	-0.761213	-0.217591	0.604071	-0.785875	1.41282	0.054245	1.68199	2.5699	0.467887	0.401707	1.18348	0.99057	0.722088	0.430037	1.05658	1.37319	0.0485338	0.95126	-0.170303	0.11541	0.855446	-0.381266	0.606725	0.769993	0.328203	0.487338	0.412626	-0.508165	ENSMUSG00000068245	Phf11d	biological regulation;biosynthetic process;cellular biosynthetic process;cellular macromolecule biosynthetic process;cellular macromolecule metabolic process;cellular metabolic process;cellular nitrogen compound metabolic process;cellular process;macromolecule biosynthetic process;macromolecule metabolic process;metabolic process;nitrogen compound metabolic process;nucleic acid metabolic process;…	binding;cation binding;ion binding;metal ion binding;transition metal ion binding;zinc ion binding	cell part;intracellular membrane-bounded organelle;intracellular organelle;intracellular part;membrane-bounded organelle;nucleus;organelle	A6H5X4	0.0453744	1.32071
0.941106	1.43829	1.46467	1.62761	1.5656	2.38128	1.1375	0.464668	0.594549	1.61824	1.8679	1.8679	1.33342	0.137504	0.847997	2.13093	1.9486	1.32193	0.857658	0.19459	0.576807	1.39789	2.04255	0.0632536	1.05244	3.266	1.13702	0.290255	1.02751	1.9572	0.961837	0.55966	0.549116	0.0340921	0.957557	0.0407346	0.0955244	0.955129	0.0734852	0.0203556	0.963279	0.0158094	ENSMUSG00000029471	Camkk2	cellular macromolecule metabolic process;cellular metabolic process;cellular process;cellular protein metabolic process;macromolecule metabolic process;macromolecule modification;metabolic process;phosphate-containing compound metabolic process;phosphorus metabolic process;phosphorylation;primary metabolic process;protein autophosphorylation;protein metabolic process;protein modification process;…	adenyl nucleotide binding;adenyl ribonucleotide binding;ATP binding;binding;calcium ion binding;calmodulin-dependent protein kinase activity;catalytic activity;cation binding;ion binding;kinase activity;metal ion binding;nucleotide binding;phosphotransferase activity, alcohol group as acceptor;protein kinase activity;protein serine/threonine kinase activity;purine nucleotide binding;purine ribonu…	cell part;cell projection;cytoplasm;intracellular membrane-bounded organelle;intracellular organelle;intracellular part;membrane-bounded organelle;nucleus;organelle	Q8C078	0.844033	2.55155
0.659925	0.422233	0.62293	0.411426	0.613532	0.604071	-0.0144996	0.226508	1.50589	-0.358454	0.604071	0.378512	0.604071	-0.251539	0.594549	0.111031	0.0143553	0.536053	0.0913033	0.934945	-0.0253529	-0.127442	0.262406	0.657241	-0.36459	-0.557373	0.105348	0.917184	-0.0952138	-0.223631	0.00292272	0.986587	-0.0042706	0.177202	0.793913	-0.25694	0.489604	0.800188	0.334967	0.0123772	0.97216	0.0124369	ENSMUSG00000051675	Trim32	actin cytoskeleton organization;actin filament-based process;actin modification;actin ubiquitination;anatomical structure homeostasis;biological regulation;cell differentiation;cellular component organization;cellular component organization at cellular level;cellular component organization or biogenesis;cellular component organization or biogenesis at cellular level;cellular developmental process…	acid-amino acid ligase activity;binding;catalytic activity;cation binding;cytoskeletal protein binding;ion binding;ligase activity;ligase activity, forming carbon-nitrogen bonds;metal ion binding;myosin binding;nucleic acid binding;protein binding;protein self-association;RNA binding;small conjugating protein binding;small conjugating protein ligase activity;transition metal ion binding;translati…	cell part;cytoplasm;intracellular membrane-bounded organelle;intracellular organelle;intracellular part;membrane-bounded organelle;nucleus;organelle	Q8CH72	0.241791	0.294077
2.68032	2.47508	3.20163	3.16027	2.71149	2.84398	2.52607	2.87578	2.22342	2.83592	2.57289	3.06005	2.93168	3.51223	2.79077	3.27798	3.55213	2.75061	0.178963	0.791691	0.11957	0.337824	0.525792	0.483159	0.281197	0.838755	0.131512	0.89366	0.115347	0.272955	0.353544	0.795106	0.243924	0.859166	0.330452	0.53647	0.159348	0.938024	0.0822975	0.606001	0.374171	0.37062	ENSMUSG00000024940	Ltbp3	anatomical structure development;anatomical structure morphogenesis;biological regulation;bone morphogenesis;bone remodeling;cell surface receptor linked signaling pathway;cellular process;cellular response to stimulus;developmental process;enzyme linked receptor protein signaling pathway;lung saccule development;multicellular organismal process;negative regulation of biological process;negative …	binding;calcium ion binding;cation binding;cytokine binding;growth factor binding;ion binding;metal ion binding;protein binding;transforming growth factor beta binding	extracellular matrix;extracellular membrane-bounded organelle;extracellular organelle;extracellular region;extracellular region part;extracellular vesicular exosome;membrane-bounded organelle;membrane-bounded vesicle;organelle;proteinaceous extracellular matrix;vesicle	Q61810	0.427616	0.552271
0.189034	0.0840642	1.03562	0.871844	1.38957	1.13093	1.22651	0.367371	-0.184425	0.495695	0.286881	1.15704	-0.136062	-1	0.659925	-1.94342	-0.514573	0.704872	0.967466	0.149101	0.69454	1.59204	0.133636	0.82401	0.176722	0.300987	0.17919	0.828939	-0.42566	-0.424387	0.022009	0.974648	-0.0335777	0.425231	0.537227	-0.628531	0.735307	0.717884	0.48424	0.692993	0.225653	-1.23091	ENSMUSG00000032387	Rbpms2		binding;nucleic acid binding;nucleotide binding		Q8VC52	0.329481	0.746522
5.08108	4.95187	4.60644	4.87922	5.23151	5.25663	4.87578	4.80993	4.60703	5.1127	4.76447	4.75061	4.87283	4.96486	4.69822	4.88313	5.37712	5.21878	0.578585	0.430601	0.242655	0.845906	0.319044	0.721357	0.111679	0.458775	0.886204	0.488153	0.314377	1.185	0.285802	0.859731	0.11555	0.29153	0.801748	0.0810547	0.656671	0.782082	0.246526	0.687857	0.376752	0.283752	ENSMUSG00000023967	Mrps18a	biosynthetic process;cellular biosynthetic process;cellular macromolecule biosynthetic process;cellular macromolecule metabolic process;cellular metabolic process;cellular process;cellular protein metabolic process;macromolecule biosynthetic process;macromolecule metabolic process;metabolic process;primary metabolic process;protein metabolic process;translation	structural constituent of ribosome;structural molecule activity	cell part;cytoplasmic part;intracellular membrane-bounded organelle;intracellular organelle;intracellular organelle part;intracellular part;macromolecular complex;membrane-bounded organelle;mitochondrial part;mitochondrial small ribosomal subunit;mitochondrion;organellar small ribosomal subunit;organelle;organelle part;ribonucleoprotein complex;small ribosomal subunit	D3Z603	0.788281	0.767172
-0.104697	-0.286304	-0.152003	0.956057	1.20163	1.05658	-0.321928	-0.643856	0.163499	0.298658	1.46989	-0.152003	0.454176	-0.643856	0.0565835	0.604071	-0.120294	-1.08927	3.81711	0.0245419	1.25243	6.60344	0.682244	0.281744	0.806276	1.26514	0.0960919	0.914589	-0.157464	-0.229473	0.132016	0.916609	0.086427	0.218448	0.764114	0.223063	0.472421	0.784966	0.532578	0.465111	0.400467	-0.740677	ENSMUSG00000063362	Alg11	biosynthetic process;metabolic process	alpha-1,2-mannosyltransferase activity;catalytic activity;glycolipid 2-alpha-mannosyltransferase activity;glycolipid mannosyltransferase activity;mannosyltransferase activity;transferase activity;transferase activity, transferring glycosyl groups;transferase activity, transferring hexosyl groups	cell part;cytoplasmic part;endoplasmic reticulum membrane;endoplasmic reticulum part;integral to membrane;intracellular organelle part;intracellular part;intrinsic to membrane;membrane;membrane part;organelle membrane;organelle part	Q3TZM9	0.539548	2.26812
-0.0892673	0.422233	0.871844	0.575312	1.11103	0.214125	0.650765	0.0285691	0.443607	1.72247	1.27501	0.298658	-0.785875	-0.713119	0.15056	-0.862496	-0.304006	-0.599462	0.240032	0.684744	0.231886	0.482347	0.723017	0.270145	0.724397	1.29718	0.152242	0.875273	-0.139177	-0.315391	0.027553	0.971149	0.0272897	1.10041	0.225631	-0.823792	0.397799	0.815885	-0.465221	1.69921	0.0453197	-1.68737	ENSMUSG00000033910	Gucy1a1	biological regulation;biosynthetic process;cellular biosynthetic process;cellular metabolic process;cellular nitrogen compound biosynthetic process;cellular nitrogen compound metabolic process;cellular process;cellular response to stimulus;cGMP biosynthetic process;cGMP metabolic process;cyclic nucleotide biosynthetic process;cyclic nucleotide metabolic process;heterocycle biosynthetic process;he…	binding;catalytic activity;cation binding;cyclase activity;GTP binding;guanyl nucleotide binding;guanyl ribonucleotide binding;guanylate cyclase activity;heme binding;ion binding;iron ion binding;lyase activity;metal ion binding;nucleotide binding;phosphorus-oxygen lyase activity;purine nucleotide binding;purine ribonucleoside triphosphate binding;purine ribonucleotide binding;ribonucleotide bind…	cell part;cytoplasm;intracellular part	Q9ERL9	0.315692	0.832004
2.31325	1.81967	2.0635	2.65076	2.52105	2.41954	2.44095	1.61353	2.48285	2.29572	3.06867	1.7866	1.81558	2.28392	1.82375	2.30159	1.9782	2.54597	1.37871	0.113176	0.464979	1.80633	0.164553	0.787163	0.204553	0.360127	0.595821	0.601068	0.300835	0.923338	0.131934	0.9119	-0.113638	0.251642	0.747866	-0.204695	0.143862	0.930443	0.146788	0.0951262	0.859522	-0.108413	ENSMUSG00000018209	Stk4	activation of MAPKK activity;activation of protein kinase activity;anatomical structure development;anatomical structure formation involved in morphogenesis;anatomical structure morphogenesis;apoptosis;biological regulation;branching morphogenesis of a tube;cell death;cell differentiation;cell differentiation involved in embryonic placenta development;cell morphogenesis;cellular component morphog…	adenyl nucleotide binding;adenyl ribonucleotide binding;ATP binding;binding;catalytic activity;cation binding;identical protein binding;ion binding;kinase activity;magnesium ion binding;MAP kinase kinase kinase activity;metal ion binding;molecular transducer activity;nucleotide binding;phosphotransferase activity, alcohol group as acceptor;protein binding;protein dimerization activity;protein hom…	cell part;cytoplasm;intracellular membrane-bounded organelle;intracellular organelle;intracellular organelle part;intracellular part;membrane-bounded organelle;nuclear part;nucleoplasm;nucleus;organelle;organelle part	Q9JI11	0.0231362	0.673376
-3.32193	-1.64386	1.24489	-2.32193	1.1635	-3.32193	-0.761213	NaN	-2.25154	-3.32193	-0.621488	-1.94342	-1.8365	NaN	-3.32193	NaN	-3.32193	NaN	0.0454347	0.935689	-0.253153	-0.126297	0.143758	0.788809	-0.455902	-0.364853	0	0.961902	-0.742713	0	0.0494397	0.950624	0.266077	0.381813	0.549035	-1.07284	0.108062	0.938067	0.468825	NaN	1	0	ENSMUSG00000045114	Prrt2	multicellular organismal process;neurological system process;neuromuscular process;neuromuscular process controlling posture;response to biotic stimulus;response to stimulus;system process		cell junction;cell part;integral to membrane;intrinsic to membrane;membrane;membrane part;plasma membrane;synapse	E9PUL5	0.132941	0.121564
2.36737	3.07553	3.69599	4.17073	5.36422	5.1469	2.98003	2.43029	2.85	4.86493	5.27015	4.28392	2.94298	2.04963	3.16189	2.23573	2.96532	2.55827	1.59568	0.0424574	1.84765	2.92789	2.46473	0.0464127	2.0529	4.76532	0.119963	0.897761	-0.131728	-0.263268	0.282106	0.818644	0.292863	0.0314071	0.960884	-0.0352693	0.0655795	0.96544	0.0876142	2.47408	0.0259062	-2.2199	ENSMUSG00000002307	Daxx	androgen receptor signaling pathway;biological regulation;cell cycle cytokinesis;cell cycle process;cellular component assembly;cellular component assembly at cellular level;cellular component organization;cellular component organization at cellular level;cellular component organization or biogenesis;cellular component organization or biogenesis at cellular level;cellular macromolecular complex a…	androgen receptor binding;binding;enzyme activator activity;enzyme binding;enzyme regulator activity;histone binding;hormone receptor binding;identical protein binding;kinase activator activity;kinase binding;kinase regulator activity;nuclear hormone receptor binding;p53 binding;protein binding;protein binding transcription factor activity;protein dimerization activity;protein homodimerization ac…	cell part;chromatin;chromatin remodeling complex;chromosomal part;chromosome, centromeric region;heterochromatin;intracellular membrane-bounded organelle;intracellular organelle;intracellular organelle part;intracellular part;macromolecular complex;membrane-bounded organelle;nuclear body;nuclear part;nucleoplasm part;nucleus;organelle;organelle part;PML body;protein complex;SWI/SNF-type complex	G3UWI4	0.251836	3.6022
0.495695	0.389567	0.978196	1.20163	1.09085	-0.599462	-2.55639	-0.971431	0.925999	1.11103	0.400538	0.687061	-0.836501	0.739848	-0.68966	-0.810966	-0.713119	1.08406	0.031373	0.9603	-0.0568108	-0.0799837	0.711282	0.229122	1.60015	1.41912	0.049831	0.954247	0.115431	0.128952	0.658969	0.600539	1.48843	0.208155	0.743138	0.605171	0.0976422	0.946206	-0.168535	0.606907	0.292606	-0.87955	ENSMUSG00000093672	Gm20655				-	0.520671	0.633317
2.31034	1.52607	1.79494	2.39506	3.20006	2.98914	2.16027	2.23266	2.07039	2.59932	3.02326	2.90689	0.790772	1.81558	2.43029	1.7137	2.09424	1.48543	1.37882	0.0686796	0.984307	2.27215	2.15772	0.0734918	0.688713	2.93206	0.058036	0.950049	0.0855753	0.140264	0.518486	0.731942	-0.277327	0.422131	0.558215	-0.475564	0.0224104	0.985352	0.0182677	2.10951	0.0402369	-1.0787	ENSMUSG00000036023	Parp2	base-excision repair;cellular macromolecule metabolic process;cellular metabolic process;cellular nitrogen compound metabolic process;cellular process;cellular protein metabolic process;cellular response to stimulus;cellular response to stress;DNA metabolic process;DNA repair;macromolecule metabolic process;macromolecule modification;metabolic process;nitrogen compound metabolic process;nucleic a…	binding;catalytic activity;DNA binding;NAD+ ADP-ribosyltransferase activity;nucleic acid binding;transferase activity;transferase activity, transferring glycosyl groups;transferase activity, transferring pentosyl groups	cell part;intracellular membrane-bounded organelle;intracellular non-membrane-bounded organelle;intracellular organelle;intracellular organelle part;intracellular part;membrane-bounded organelle;non-membrane-bounded organelle;nuclear part;nucleolus;nucleoplasm;nucleus;organelle;organelle part	O88554	0.308357	2.78623
0.226508	0.536053	1.04264	1.01436	1.09085	0.422233	1.95233	1.3505	0.333424	0.333424	1.78241	0.356144	-3.32193	-1.32193	-0.556393	-3.8365	0.0565835	-1.21759	0.308599	0.614335	0.240745	0.575728	0.22545	0.695013	-0.388093	-0.502085	0.0158717	0.989353	0.06758	0.0447044	0.504746	0.688091	-0.61035	1.44099	0.137115	-2.9455	0.0116498	0.988318	0.0184886	0.937317	0.117842	-2.48983	ENSMUSG00000052783	Grk4	biological regulation;cellular component organization;cellular component organization or biogenesis;cellular macromolecule metabolic process;cellular membrane organization;cellular metabolic process;cellular process;cellular response to stimulus;endocytosis;establishment of localization;G-protein coupled receptor internalization;macromolecule metabolic process;membrane invagination;membrane organ…	adenyl nucleotide binding;adenyl ribonucleotide binding;ATP binding;binding;catalytic activity;G-protein coupled receptor kinase activity;kinase activity;nucleotide binding;phosphotransferase activity, alcohol group as acceptor;protein kinase activity;protein serine/threonine kinase activity;purine nucleotide binding;purine ribonucleoside triphosphate binding;purine ribonucleotide binding;rhodops…	cell body;cell cortex;cell part;cell projection;cytoplasmic part;cytosol;dendrite;intracellular part;neuron projection;neuronal cell body	O70291	0.347274	0.0715916
0.963474	1.19535	1.85997	0.344828	1.95977	0.790772	0.704872	0.887525	1.13093	1.27501	1.46989	0.333424	0.495695	-0.340075	0.933573	0.485427	0.790772	0.773996	0.217202	0.692924	-0.307807	-0.472535	0.115601	0.857583	0.11833	0.250725	0.343107	0.720368	0.320334	0.658414	0.661712	0.655583	0.431821	0.6226	0.428039	-0.544712	0.00311889	0.991414	0.00568465	0.397432	0.516194	-0.342707	ENSMUSG00000036545	Adamts2	anatomical structure development;cellular component organization;cellular component organization at cellular level;cellular component organization or biogenesis;cellular component organization or biogenesis at cellular level;cellular process;collagen catabolic process;collagen fibril organization;collagen metabolic process;developmental process;epidermis development;extracellular matrix organizat…	binding;catalytic activity;cation binding;endopeptidase activity;hydrolase activity;ion binding;metal ion binding;metalloendopeptidase activity;metallopeptidase activity;peptidase activity;peptidase activity, acting on L-amino acid peptides;transition metal ion binding;zinc ion binding	extracellular matrix;extracellular region part;proteinaceous extracellular matrix	Q8C9W3	0.276426	0.106253
3.72028	3.85997	3.47897	3.98003	4.1819	3.8679	3.42626	3.54597	3.22959	3.89918	4.04089	3.54226	4.03386	3.96532	3.98368	3.72683	4.08746	4.10266	1.05344	0.214998	0.323533	1.32431	1.14914	0.196364	0.426835	1.55395	0.0612209	0.966841	-0.0219704	-0.097856	0.923895	0.635266	0.2858	2.48477	0.124938	0.593681	0.450208	0.844772	0.182498	0.306494	0.67526	0.144876	ENSMUSG00000030062	Rpn1	carbohydrate metabolic process;cellular carbohydrate metabolic process;cellular macromolecule metabolic process;cellular metabolic process;cellular process;cellular protein metabolic process;glycosylation;macromolecule glycosylation;macromolecule metabolic process;macromolecule modification;metabolic process;peptidyl-amino acid modification;peptidyl-asparagine modification;primary metabolic proce…	catalytic activity;dolichyl-diphosphooligosaccharide-protein glycotransferase activity;oligosaccharyl transferase activity;transferase activity;transferase activity, transferring glycosyl groups;transferase activity, transferring hexosyl groups	cell part;cytoplasmic membrane-bounded vesicle;cytoplasmic part;cytoplasmic vesicle;endoplasmic reticulum;endoplasmic reticulum membrane;endoplasmic reticulum part;integral to membrane;intracellular membrane-bounded organelle;intracellular organelle;intracellular organelle part;intracellular part;intrinsic to membrane;melanosome;membrane;membrane part;membrane-bounded organelle;membrane-bounded v…	Q91YQ5	1.13917	1.97186
0.713696	0.799087	1.22033	1.80323	2.09424	2.1635	-0.454032	0.536053	0.378512	1.64155	2.02148	0.713696	0.687061	0.748461	0.344828	0.83996	0.687061	-0.473931	2.35434	0.0300925	1.10928	3.80431	1.23799	0.105066	1.3054	2.19326	0.217684	0.812833	-0.24242	-0.454462	1.03177	0.523915	0.757527	0.592516	0.46302	0.439939	0.625648	0.724331	0.561413	0.909995	0.150563	-1.10788	ENSMUSG00000029513	Prkab1	biological regulation;biosynthetic process;carboxylic acid biosynthetic process;carboxylic acid metabolic process;cellular biosynthetic process;cellular component assembly;cellular component organization;cellular component organization or biogenesis;cellular ketone metabolic process;cellular lipid metabolic process;cellular macromolecule metabolic process;cellular metabolic process;cellular proce…	AMP-activated protein kinase activity;catalytic activity;kinase activity;phosphotransferase activity, alcohol group as acceptor;protein kinase activity;protein serine/threonine kinase activity;transferase activity;transferase activity, transferring phosphorus-containing groups	AMP-activated protein kinase complex;cell part;cytoplasmic part;cytosol;intracellular membrane-bounded organelle;intracellular organelle;intracellular part;macromolecular complex;membrane-bounded organelle;nucleus;organelle;protein complex	Q9R078	1.42171	2.72588
3.00899	2.96162	3.27202	4.46336	4.50906	4.62761	3.08576	2.1177	2.83592	3.9607	4.6094	3.29425	2.72247	3.07039	2.9222	2.94486	3.0268	3.29131	3.74859	0.0216911	1.45246	6.97486	1.25251	0.104127	1.27499	2.20646	0.55762	0.680779	0.182638	0.744785	0.585244	0.682429	0.401084	0.297504	0.707022	0.225223	0.687773	0.715006	0.57856	1.03411	0.133738	-0.867128	ENSMUSG00000019188	H13	macromolecule metabolic process;membrane protein proteolysis;metabolic process;primary metabolic process;protein metabolic process;proteolysis	aspartic endopeptidase activity, intramembrane cleaving;aspartic-type endopeptidase activity;aspartic-type peptidase activity;binding;catalytic activity;endopeptidase activity;enzyme binding;hydrolase activity;identical protein binding;peptidase activity;peptidase activity, acting on L-amino acid peptides;protein binding;protein dimerization activity;protein homodimerization activity;ubiquitin pr…	cell part;cell surface;cytoplasmic part;endoplasmic reticulum;endoplasmic reticulum membrane;endoplasmic reticulum part;integral to cytosolic side of endoplasmic reticulum membrane;integral to endoplasmic reticulum membrane;integral to lumenal side of endoplasmic reticulum membrane;integral to membrane;integral to organelle membrane;intracellular membrane-bounded organelle;intracellular organelle…	Q9D8V0	1.09377	3.27538
5.46336	5.65878	5.51759	5.38267	5.53138	5.57016	5.81276	5.52857	5.66676	5.14608	5.53885	5.47994	5.23036	5.31868	5.13052	5.374	5.5659	5.37191	0.252026	0.828619	-0.0518421	-0.285482	0.889564	0.332571	-0.281069	-1.13671	1.17671	0.502464	0.21075	1.14409	0.538528	0.80127	-0.122783	1.96557	0.176316	-0.442843	0.323793	0.896131	0.106444	0.130244	0.865122	0.0489767	ENSMUSG00000024194	Cuta	localization;macromolecule localization;protein localization;response to chemical stimulus;response to inorganic substance;response to metal ion;response to stimulus	binding;enzyme binding;protein binding	cell part;extracellular membrane-bounded organelle;extracellular organelle;extracellular region part;extracellular vesicular exosome;membrane;membrane-bounded organelle;membrane-bounded vesicle;organelle;vesicle	Q9CQ89	0.033822	1.07891
-2.55639	-2.47393	-1.88897	-3.47393	-0.761213	-1	-2	-3.8365	-2.47393	-0.37707	0.0285691	-1.73697	-3.64386	NaN	NaN	-1.32193	-3.47393	-1.73697	0.249194	0.621312	0.561383	0.565756	1.26949	0.0919713	2.07499	2.39373	0	1	1.46625	0	0.323063	0.782511	0.463713	NaN	1	0	0.442717	0.775691	-1.04989	0.80844	0.168926	-1.48245	ENSMUSG00000108256	Gm43923				-	0.19947	1.25685
3.81865	4.1102	3.9279	4.63285	4.89385	4.85898	3.43563	3.90689	3.46858	5.17552	5.82069	4.23266	3.60999	3.75809	3.76871	3.7126	3.52231	3.73118	2.69227	0.029717	0.842978	3.86684	1.41279	0.084979	1.47259	2.51521	0.270891	0.878105	-0.056903	-0.309025	0.936214	0.606275	0.348545	0.27133	0.781081	0.108564	0.236026	0.88412	-0.281068	1.41981	0.0639902	-1.42093	ENSMUSG00000024122	Pdpk1	activation of protein kinase activity;activation of protein kinase B activity;anatomical structure development;biological regulation;biosynthetic process;calcium-mediated signaling;cell development;cell junction assembly;cell junction organization;cell migration;cell motility;cell surface receptor linked signaling pathway;cell-substrate junction assembly;cellular biosynthetic process;cellular com…	3-phosphoinositide-dependent protein kinase activity;adenyl nucleotide binding;adenyl ribonucleotide binding;ATP binding;binding;catalytic activity;enzyme activator activity;enzyme binding;enzyme regulator activity;kinase activity;lipase activator activity;nucleotide binding;phospholipase activator activity;phospholipase binding;phosphotransferase activity, alcohol group as acceptor;protein bindi…	adherens junction;anchoring junction;cell junction;cell part;cell projection;cell-substrate adherens junction;cell-substrate junction;cytoplasm;cytoplasmic membrane-bounded vesicle;cytoplasmic part;cytoplasmic vesicle;cytosol;focal adhesion;intracellular membrane-bounded organelle;intracellular organelle;intracellular part;membrane;membrane-bounded organelle;membrane-bounded vesicle;nucleus;organ…	Q9Z2A0	0.0477404	2.7753
2.98003	2.83794	2.44626	2.80735	2.76341	2.78869	1.78241	2.01792	2.02148	2.4957	2.61824	1.9855	2.46728	2.34199	2.30743	2.53854	2.45681	2.73552	0.0692981	0.937771	0.0317424	0.122035	0.952442	0.242793	0.425875	1.37702	1.00121	0.545825	0.204724	1.04494	1.98897	0.43677	0.814138	2.01501	0.175724	0.431628	1.01526	0.687579	0.420006	0.426798	0.555345	0.210477	ENSMUSG00000041870	Ankrd13a			cell part;cytoplasmic part;endosome;intracellular membrane-bounded organelle;intracellular organelle;intracellular part;late endosome;membrane;membrane-bounded organelle;organelle;plasma membrane	Q80UP5	2.80293	0.91849
3.06005	3.03914	3.31759	3.63343	4.23266	4.21956	2.90304	2.6893	3.24336	3.81147	4.00809	3.38957	2.69822	2.83794	3.05311	2.64847	2.70044	2.66676	1.82849	0.046192	0.889623	2.80696	1.50272	0.0971065	0.791143	2.30282	0.851399	0.596158	-0.191204	-0.935742	0.452145	0.779867	0.193693	0.161094	0.861393	-0.082143	0.470553	0.812532	0.292173	2.36088	0.0341662	-1.06449	ENSMUSG00000040548	Tex2			cell part;integral to membrane;intrinsic to membrane;membrane part	Q6ZPJ0	0.757849	3.06004
0.214125	0.495695	0.344828	1.21412	1.10434	0.176323	0.15056	0.765535	0.495695	0.594549	1.85997	0.189034	0.799087	-0.184425	0.887525	1.15056	0.411426	0.659925	0.638697	0.301839	0.480045	1.09332	0.314575	0.600038	0.410587	0.647876	0.231572	0.803436	0.239908	0.473745	0.239731	0.869616	-0.119047	0.0261057	0.965304	0.0301328	0.0276885	0.981773	-0.0495892	0.0913782	0.857917	-0.140547	ENSMUSG00000074166	AW146154	biological regulation;regulation of biological process;regulation of biosynthetic process;regulation of cellular biosynthetic process;regulation of cellular macromolecule biosynthetic process;regulation of cellular metabolic process;regulation of cellular process;regulation of gene expression;regulation of macromolecule biosynthetic process;regulation of macromolecule metabolic process;regulation…	binding;cation binding;ion binding;metal ion binding;nucleic acid binding	cell part;intracellular	Q3TPQ7	0.0988386	0.706313
1.51096	1.86394	1.60407	2.29572	3.10601	3.32193	0.782409	1.16992	0.422233	2.62761	3.27202	1.36177	0.963474	0.748461	1.09761	1.1177	0.9855	1.70487	1.71347	0.0429768	1.24823	2.90464	1.27114	0.0962074	1.62894	2.32313	0.614062	0.581852	0.33284	0.969414	1.64755	0.457754	0.868135	0.239377	0.775926	0.144993	0.309707	0.847113	0.487422	0.889644	0.154531	-1.15111	ENSMUSG00000025485	Ric8a	ameboidal cell migration;anatomical structure development;anatomical structure morphogenesis;associative learning;basement membrane organization;behavior;biological adhesion;biological regulation;cAMP-mediated signaling;cell adhesion;cell migration;cell migration involved in gastrulation;cell motility;cell surface receptor linked signaling pathway;cell-cell adhesion;cell-cell adhesion involved in…	binding;enzyme activator activity;enzyme regulator activity;G-protein alpha-subunit binding;GTPase activator activity;GTPase regulator activity;guanyl-nucleotide exchange factor activity;nucleoside-triphosphatase regulator activity;protein binding	cell part;cytoplasm;cytoplasmic part;cytosol;intracellular part;membrane;plasma membrane	Q3TIR3	1.07863	2.52108
-2.25154	-1.51457	-0.340075	-1.8365	-0.599462	-1.88897	-0.736966	-3.05889	-1.25154	-2.8365	-0.473931	-2	-3.8365	-2.94342	-0.915936	-2.55639	-0.514573	-0.556393	0.0353437	0.955185	-0.0729148	-0.0913609	0.0298946	0.961808	-0.0876782	-0.0806649	0.547454	0.507362	1.35616	1.13423	0.128258	0.896808	0.313737	0.325467	0.607764	-0.882819	0.151329	0.917498	0.3285	0.227401	0.654155	0.561024	ENSMUSG00000030254	Rad18	biological regulation;cellular macromolecule metabolic process;cellular metabolic process;cellular nitrogen compound metabolic process;cellular process;cellular protein metabolic process;cellular response to stimulus;cellular response to stress;DNA metabolic process;DNA repair;gamete generation;macromolecule metabolic process;macromolecule modification;male gamete generation;metabolic process;mul…	ATPase activity;ATPase activity, coupled;binding;catalytic activity;cation binding;DNA binding;DNA secondary structure binding;DNA-dependent ATPase activity;enzyme binding;hydrolase activity;hydrolase activity, acting on acid anhydrides;hydrolase activity, acting on acid anhydrides, in phosphorus-containing anhydrides;ion binding;ligase activity;metal ion binding;nucleic acid binding;nucleoside-t…	cell part;chromatin;chromosomal part;chromosome;intracellular membrane-bounded organelle;intracellular non-membrane-bounded organelle;intracellular organelle;intracellular organelle part;intracellular part;membrane-bounded organelle;non-membrane-bounded organelle;nucleus;organelle;organelle part;replication fork;sex chromosome;XY body	Q9QXK2	0.214909	0.0469185
3.23419	3.04614	3.19061	3.09255	2.96162	2.60644	3.33056	3.1127	3.43296	3.24031	2.82375	3.10434	2.68482	3.57531	3.25701	3.02503	3.41414	2.93734	0.800554	0.319184	-0.270113	-1.05537	0.694396	0.435472	-0.235939	-0.926027	0.0540528	0.95894	-0.0468777	-0.117518	0.541295	0.792563	-0.135089	0.162376	0.841405	-0.119692	0.373122	0.864926	-0.169263	0.133748	0.84422	0.0693695	ENSMUSG00000000581	C1d	apoptosis;biological regulation;biosynthetic process;cell death;cellular biosynthetic process;cellular macromolecule biosynthetic process;cellular macromolecule metabolic process;cellular metabolic process;cellular nitrogen compound metabolic process;cellular process;death;macromolecule biosynthetic process;macromolecule metabolic process;maturation of 5.8S rRNA;metabolic process;ncRNA metabolic …	binding;DNA binding;ligand-dependent nuclear receptor binding;nucleic acid binding;protein binding;protein binding transcription factor activity;receptor binding;RNA binding;transcription cofactor activity;transcription corepressor activity;transcription factor binding transcription factor activity	cell part;cytoplasm;intracellular membrane-bounded organelle;intracellular non-membrane-bounded organelle;intracellular organelle;intracellular organelle part;intracellular part;macromolecular complex;membrane-bounded organelle;non-membrane-bounded organelle;nuclear part;nucleolus;nucleoplasm part;nucleus;organelle;organelle part;protein complex;transcriptional repressor complex	O35473	0.691658	1.29911
0.910733	0.773996	1.27501	1.90689	2.21412	1.9855	1.05658	1.03562	1.37295	2.27202	2.39232	1.67356	1.10434	1.46467	1.848	1.91456	1.53605	1.1635	2.40351	0.0301601	1.04893	3.80552	1.7439	0.0774509	0.957579	2.75477	0.0756971	0.941104	0.0657048	0.162178	0.382774	0.811366	-0.168474	0.588193	0.503141	0.317281	0.116565	0.946907	-0.0771271	0.860418	0.211255	-0.574594	ENSMUSG00000025702	March8	antigen processing and presentation;antigen processing and presentation of peptide antigen;antigen processing and presentation of peptide antigen via MHC class II;antigen processing and presentation of peptide or polysaccharide antigen via MHC class II;biological regulation;cellular macromolecule metabolic process;cellular metabolic process;cellular process;cellular protein metabolic process;immu…	acid-amino acid ligase activity;binding;catalytic activity;cation binding;ion binding;ligase activity;ligase activity, forming carbon-nitrogen bonds;metal ion binding;MHC class II protein binding;MHC protein binding;protein binding;receptor binding;small conjugating protein ligase activity;transition metal ion binding;ubiquitin-protein ligase activity;zinc ion binding	cell part;cytoplasmic part;cytoplasmic vesicle membrane;cytoplasmic vesicle part;early endosome membrane;endosomal part;endosome;endosome membrane;integral to membrane;intracellular membrane-bounded organelle;intracellular organelle;intracellular organelle part;intracellular part;intrinsic to membrane;lysosomal membrane;lysosome;lytic vacuole;membrane;membrane part;membrane-bounded organelle;orga…	Q9DBD2	0.354687	3.77548
-1	0.454176	0.411426	0.545968	-1.05889	0.238787	0.321928	-0.713119	-0.395929	0.137504	0.250962	-0.888969	-1.55639	-0.286304	-0.200913	0.176323	0.765535	-0.0144996	0.0226888	0.972538	-0.0465802	-0.0592875	0.0704474	0.911369	0.0955386	0.16629	0.931033	0.357049	0.990323	1.65827	0.14212	0.891537	0.217574	0.321317	0.644765	-0.41883	0.0420705	0.975307	0.075455	0.47843	0.425609	0.475954	ENSMUSG00000038058	Nod1	activation of caspase activity;biological regulation;cellular process;cellular response to stimulus;cytokine biosynthetic process;cytokine metabolic process;defense response;defense response to bacterium;defense response to Gram-positive bacterium;detection of bacterium;detection of biotic stimulus;detection of external stimulus;detection of stimulus;immune response;immune system process;innate i…	adenyl nucleotide binding;adenyl ribonucleotide binding;ATP binding;binding;CARD domain binding;identical protein binding;nucleotide binding;protein binding;protein dimerization activity;protein domain specific binding;protein homodimerization activity;purine nucleotide binding;purine ribonucleoside triphosphate binding;purine ribonucleotide binding;ribonucleotide binding	apical plasma membrane;basolateral plasma membrane;cell part;cytoplasm;intracellular part;membrane part;plasma membrane part	Q8BHB0	0.134095	0.0201692
NaN	-3.32193	NaN	-2.47393	-3.47393	NaN	-3.47393	-2.73697	-1.39593	-2.47393	-1.73697	-2.64386	NaN	NaN	-3.47393	NaN	-3.47393	-3.18442	0	1	0.347997	0	0.138553	0.80849	0.250691	0.326032	0	1	0.144753	0	NaN	1	0	NaN	1	0	0.560161	0.739651	-0.689013	1.16244	0.0999762	-1.04426	ENSMUSG00000032719	Sbspon	immune response;immune system process;response to stimulus	binding;carbohydrate binding;cargo receptor activity;pattern binding;polysaccharide binding;receptor activity;scavenger receptor activity	extracellular matrix;extracellular region part;proteinaceous extracellular matrix	Q3UPR9	0.54923	0.118361
6.91492	6.84298	7.05723	8.43321	8.69554	8.62322	6.8627	6.92612	6.71891	8.5635	8.55286	7.82966	6.60763	6.66178	6.67087	6.78267	7.01926	6.78044	4.09072	0.0202222	1.64561	8.21115	2.38591	0.0508277	1.47943	4.2212	1.23111	0.4925	0.214032	1.17821	0.510997	0.82445	0.102469	1.37155	0.408543	-0.189151	0.453732	0.820123	0.268651	2.32789	0.028259	-1.45455	ENSMUSG00000024583	Txnl1	biological regulation;cell redox homeostasis;cellular homeostasis;cellular macromolecule metabolic process;cellular metabolic process;cellular process;cellular protein metabolic process;cellular response to chemical stimulus;cellular response to oxidative stress;cellular response to stimulus;cellular response to stress;glycerol ether metabolic process;homeostatic process;macromolecule metabolic p…	catalytic activity;disulfide oxidoreductase activity;oxidoreductase activity;oxidoreductase activity, acting on a sulfur group of donors;oxidoreductase activity, acting on a sulfur group of donors, disulfide as acceptor;protein disulfide oxidoreductase activity	cell part;cytoplasm;extracellular membrane-bounded organelle;extracellular organelle;extracellular region part;extracellular vesicular exosome;intracellular membrane-bounded organelle;intracellular organelle;intracellular part;macromolecular complex;membrane-bounded organelle;membrane-bounded vesicle;nucleus;organelle;proteasome complex;protein complex;vesicle	Q8CDN6	0.685442	5.55124
NaN	-1.8365	-0.888969	0.0285691	1.28688	0.555816	-1	-2.18442	-2.8365	0.650765	1.91456	-0.120294	-2.05889	-3.05889	NaN	NaN	-1.35845	-1.73697	1.36386	0.0548216	1.98649	2.88454	1.61386	0.0670596	2.82199	3.13395	0.700889	0.439654	1.01118	1.59337	0.329127	0.769085	0.64424	0.272496	0.676222	-0.551918	0.0984425	0.94656	-0.191256	1.25097	0.0708907	-2.36272	ENSMUSG00000035121	Neil2	base-excision repair;cellular macromolecule metabolic process;cellular metabolic process;cellular nitrogen compound metabolic process;cellular process;cellular response to stimulus;cellular response to stress;DNA metabolic process;DNA repair;macromolecule metabolic process;metabolic process;nitrogen compound metabolic process;nucleic acid metabolic process;nucleobase-containing compound metabolic…	binding;carbon-oxygen lyase activity;catalytic activity;cation binding;cytoskeletal protein binding;damaged DNA binding;DNA binding;DNA-(apurinic or apyrimidinic site) lyase activity;hydrolase activity;hydrolase activity, acting on glycosyl bonds;hydrolase activity, hydrolyzing N-glycosyl compounds;ion binding;lyase activity;metal ion binding;microtubule binding;nucleic acid binding;protein bindi…	cell part;cytoplasm;cytoskeleton;intracellular membrane-bounded organelle;intracellular non-membrane-bounded organelle;intracellular organelle;intracellular part;membrane-bounded organelle;microtubule cytoskeleton;non-membrane-bounded organelle;nucleus;organelle	Q6R2P8	0.358987	2.69635
5.2817	4.53107	4.2765	5.60644	5.16148	5.14853	3.98094	4.90929	3.97911	5.36001	4.54226	5.34483	4.98322	4.71644	4.86542	4.99639	4.99774	5.24184	0.838123	0.19604	0.609063	1.39314	0.899549	0.197065	0.792585	1.55113	0.930659	0.542455	0.223629	1.05327	0.397653	0.751611	0.40664	0.820099	0.338695	0.565248	0.292029	0.872311	0.223118	0.00430255	0.984079	-0.00370868	ENSMUSG00000035621	Midn	biological regulation;negative regulation of biological process;negative regulation of catalytic activity;negative regulation of cellular process;negative regulation of glucokinase activity;negative regulation of hormone secretion;negative regulation of insulin secretion;negative regulation of kinase activity;negative regulation of molecular function;negative regulation of peptide hormone secreti…	binding;enzyme binding;kinase binding;protein binding	cell part;cytoplasmic part;cytosol;intracellular membrane-bounded organelle;intracellular non-membrane-bounded organelle;intracellular organelle;intracellular organelle part;intracellular part;membrane-bounded organelle;non-membrane-bounded organelle;nuclear part;nucleolus;nucleus;organelle;organelle part	Q3TPJ7	0.568395	1.52481
1.33914	1.45418	NaN	-0.810966	NaN	-0.971431	NaN	2.25701	1.82782	NaN	NaN	1.31615	1.67807	1.5509	1.36177	0.286881	NaN	NaN	2.73125	0.0261603	-2.28786	-11.5129	0	0.988315	-0.726269	0	0	1	-1.24337	0	0.996586	0.538883	-0.645758	1.08429	0.272923	-0.512168	NaN	1	0	NaN	1	0	ENSMUSG00000117642	Amd-ps7				-	2.73483	2.98041
1.1375	1.37851	0.978196	0.422233	0.454176	1.1635	1.11103	0.226508	1.66448	0.722466	0.887525	0.632268	0.641546	-0.120294	1.1635	0.475085	-0.915936	-0.234465	0.837809	0.217489	-0.484768	-1.31563	0.23385	0.705616	-0.253254	-0.482045	0.648975	0.477354	-0.786689	-1.21419	0.139668	0.899188	0.164063	0.32123	0.641532	-0.439091	0.0952191	0.957097	-0.0674506	1.11966	0.111248	-0.972525	ENSMUSG00000021068	Nin	biological regulation;cellular component organization;cellular component organization at cellular level;cellular component organization or biogenesis;cellular component organization or biogenesis at cellular level;cellular process;centrosome-templated microtubule nucleation;cytoskeleton organization;maintenance of location;maintenance of location in cell;maintenance of protein location;maintenanc…	binding;calcium ion binding;cation binding;enzyme binding;GTP binding;guanyl nucleotide binding;guanyl ribonucleotide binding;ion binding;kinase binding;metal ion binding;nucleotide binding;protein binding;purine nucleotide binding;purine ribonucleoside triphosphate binding;purine ribonucleotide binding;ribonucleotide binding	cell part;centriole;centrosome;cytoplasmic part;cytoskeletal part;intracellular non-membrane-bounded organelle;intracellular organelle;intracellular organelle part;intracellular part;macromolecular complex;microtubule;microtubule organizing center;microtubule organizing center part;non-membrane-bounded organelle;nuclear part;nucleolus;organelle;organelle part;protein complex;spindle pole	Q61043	0.0693184	0.743527
4.16912	4.2211	4.86047	4.44692	4.5472	4.53792	4.62352	4.1152	4.78921	4.29572	4.97453	4.11853	3.89045	3.5373	4.06005	3.86096	4.12102	4.01703	0.156336	0.825866	0.0937818	0.288931	0.0481054	0.946966	-0.0463815	-0.107762	0.424006	0.733777	0.170406	0.627601	0.111219	0.923971	-0.0924099	1.25374	0.210865	-0.680044	0.0631559	0.970441	0.0477533	0.787122	0.262918	-0.463256	ENSMUSG00000044408	Sptssa	cellular lipid metabolic process;cellular metabolic process;cellular process;lipid metabolic process;membrane lipid metabolic process;metabolic process;primary metabolic process;sphingolipid metabolic process	C-acyltransferase activity;catalytic activity;C-palmitoyltransferase activity;palmitoyltransferase activity;serine C-palmitoyltransferase activity;transferase activity;transferase activity, transferring acyl groups;transferase activity, transferring acyl groups other than amino-acyl groups	cell part;cytoplasmic part;endoplasmic reticulum membrane;endoplasmic reticulum palmitoyltransferase complex;endoplasmic reticulum part;integral to membrane;intracellular organelle part;intracellular part;intrinsic to membrane;macromolecular complex;membrane;membrane part;organelle membrane;organelle part;palmitoyltransferase complex;protein complex;serine C-palmitoyltransferase complex	Q8R207	0.0391716	0.0416845
2.10098	1.82782	3.22342	2.08066	2.04264	2.36737	2.15704	1.62293	3.20163	2.7137	2.91265	2.0635	2.01078	2.12433	1.64616	2.0072	2.18903	2.20789	0.1925	0.739753	-0.220515	-0.409008	0.168174	0.776957	0.23608	0.374857	0.587369	0.653402	0.207617	0.80536	0.0303774	0.965747	0.0568704	0.34085	0.631494	-0.400112	0.655031	0.739075	-0.399725	0.744299	0.291304	-0.428575	ENSMUSG00000033306	Lpp	biological adhesion;cell adhesion;cellular process	binding;cation binding;ion binding;metal ion binding;transition metal ion binding;zinc ion binding	adherens junction;anchoring junction;cell junction;cell part;cell-substrate adherens junction;cell-substrate junction;cytoplasm;focal adhesion;intracellular membrane-bounded organelle;intracellular organelle;intracellular part;membrane-bounded organelle;nucleus;organelle	Q8BFW7	0.199474	0.0076638
-0.785875	0.389567	0.344828	0.389567	0.678072	0.9855	-0.836501	0.214125	-0.234465	0.713696	1.25701	0.594549	-0.268817	-0.0740006	-0.268817	0.275007	0.704872	0.505891	0.766456	0.208547	0.70154	1.34572	1.44682	0.0885931	1.1407	2.44605	2.12187	0.192342	0.699135	2.91116	0.212374	0.855531	0.268454	0.0937699	0.901714	0.0817358	0.254089	0.892452	-0.170705	0.685635	0.340269	-0.359828	ENSMUSG00000074918	Inafm2				A0A1L1STD6	0.0627995	1.964
1.99277	2.03562	2.0635	2.1635	2.50589	2.1635	2.30159	2.17951	2.4489	2.64155	3.12102	2.32769	2.10098	2.11103	2.09761	2.32481	1.96347	2.04614	0.999022	0.280309	0.246998	1.14367	0.727314	0.336854	0.38675	1.12603	0.0253189	0.990774	0.00826895	0.0394928	1.59133	0.552256	-0.279368	1.24505	0.404105	-0.206793	0.747766	0.719371	-0.41912	1.07783	0.152244	-0.585274	ENSMUSG00000042599	Kdm7a	anatomical structure development;biological regulation;biosynthetic process;cellular biosynthetic process;cellular component organization;cellular component organization at cellular level;cellular component organization or biogenesis;cellular component organization or biogenesis at cellular level;cellular macromolecule biosynthetic process;cellular macromolecule metabolic process;cellular metabol…	binding;catalytic activity;cation binding;demethylase activity;histone binding;histone demethylase activity;histone demethylase activity (H3-K27 specific);histone demethylase activity (H3-K36 specific);histone demethylase activity (H3-K9 specific);histone demethylase activity (H4-K20 specific);ion binding;iron ion binding;metal ion binding;methylated histone residue binding;oxidoreductase activit…	cell part;intracellular non-membrane-bounded organelle;intracellular organelle;intracellular organelle part;intracellular part;non-membrane-bounded organelle;nuclear part;nucleolus;nucleoplasm;organelle;organelle part	Q3UWM4	1.49341	1.3309
1.66903	2.1375	1.80735	0.333424	-0.120294	-2.05889	2.1635	1.36177	1.848	-1.8365	-0.321928	-0.785875	2.23266	2.43029	2.44361	1.52105	1.46467	2.1635	1.53613	0.0420424	-2.48655	-2.93692	2.2704	0.0459791	-2.77252	-4.58215	1.30475	0.291156	-0.652445	-1.95176	0.106608	0.93008	0.0802072	1.11835	0.253963	0.577763	0.159871	0.912961	0.36618	2.24048	0.0259327	2.69784	ENSMUSG00000027765	P2ry1	activation of phospholipase C activity;activation of phospholipase C activity by G-protein coupled receptor protein signaling pathway coupled to IP3 second messenger;aging;behavior;biological regulation;calcium ion homeostasis;cAMP-mediated signaling;cation homeostasis;cell activation;cell surface receptor linked signaling pathway;cellular calcium ion homeostasis;cellular cation homeostasis;cellu…	adenosine receptor activity, G-protein coupled;adenyl nucleotide binding;adenyl ribonucleotide binding;ADP binding;ADP-activated nucleotide receptor activity;ATP binding;ATP-activated nucleotide receptor activity;binding;G-protein coupled receptor activity;molecular transducer activity;nucleotide binding;nucleotide receptor activity;nucleotide receptor activity, G-protein coupled;purine nucleotid…	apical plasma membrane;basolateral plasma membrane;cell body;cell part;cell projection;cell surface;cytoplasmic part;dendrite;integral to membrane;intracellular membrane-bounded organelle;intracellular organelle;intracellular part;intrinsic to membrane;membrane;membrane part;membrane-bounded organelle;mitochondrion;neuron projection;organelle;plasma membrane;plasma membrane part;postsynaptic memb…	P49650	0.198065	3.40922
3.54967	2.80735	2.63691	2.15704	2.22959	2.34199	2.52105	2.72683	2.7866	1.44361	1.5008	1.78241	2.30159	2.37016	3.13093	0.389567	1.1177	0.176323	1.2427	0.0952435	-0.755107	-1.9597	2.94913	0.0459748	-1.10255	-4.7517	2.19626	0.123841	-2.0397	-4.1655	0.475985	0.737239	0.31982	0.0998539	0.89905	-0.0772651	2.32074	0.561795	0.667267	1.54055	0.0641073	-1.01441	ENSMUSG00000021388	Aspn	anatomical structure development;biological regulation;biomineral tissue development;bone mineralization;developmental process;negative regulation of biological process;negative regulation of biomineral tissue development;negative regulation of cell communication;negative regulation of cellular process;negative regulation of developmental process;negative regulation of multicellular organismal pr…	binding;calcium ion binding;cation binding;ion binding;metal ion binding	extracellular matrix;extracellular region part;proteinaceous extracellular matrix	Q99MQ4	1.85978	3.44593
3.90014	4.23036	4.25626	4.25323	4.22497	4.27724	3.99367	4.22033	4.26454	4.17871	4.49442	4.11853	3.94953	3.0018	4.07211	3.74524	3.67356	3.42089	0.458744	0.617927	0.122895	0.569953	0.294443	0.741471	0.104372	0.428423	0.0602908	0.952177	-0.0612542	-0.135455	0.0757163	0.952256	-0.0305951	0.626484	0.436105	-0.485032	0.0347322	0.984398	-0.0120721	1.88628	0.0614431	-0.650659	ENSMUSG00000007655	Cav1	acylglycerol metabolic process;anatomical structure development;anatomical structure formation involved in morphogenesis;angiogenesis;biological regulation;body fluid secretion;calcium ion homeostasis;calcium ion transport;cation homeostasis;cation transport;caveola assembly;caveolin-mediated endocytosis;cell communication;cell differentiation;cellular calcium ion homeostasis;cellular cation home…	binding;binding, bridging;channel inhibitor activity;channel regulator activity;enzyme activator activity;enzyme binding;enzyme regulator activity;identical protein binding;inward rectifier potassium channel inhibitor activity;ion channel binding;ion channel inhibitor activity;kinase binding;nitric-oxide synthase binding;peptidase activator activity;peptidase regulator activity;potassium channel …	acrosomal membrane;adherens junction;anchoring junction;apical plasma membrane;basolateral plasma membrane;caveola;cell cortex;cell junction;cell part;cell projection;cell-substrate adherens junction;cell-substrate junction;cilium;cytoplasmic part;cytoplasmic vesicle;cytoplasmic vesicle membrane;cytoplasmic vesicle part;endoplasmic reticulum;endosome;focal adhesion;Golgi apparatus;Golgi apparatus…	P49817	0.0847036	0.597375
2.96347	2.81762	3.0268	2.76765	3.01436	3.488	2.86394	2.53854	3.1127	3.03562	3.66789	3.16672	2.74416	2.50589	2.80941	2.30743	2.49825	2.37851	0.281631	0.685637	0.154038	0.481001	0.822307	0.278458	0.451685	1.27427	1.27039	0.421665	-0.291758	-1.40441	0.213553	0.884749	0.0975736	0.32879	0.723542	-0.151903	0.281718	0.880498	-0.200073	1.95385	0.0479018	-0.895347	ENSMUSG00000029202	Pds5a				A0A0J9YV33	0.114374	0.96027
[truncated: 14,480 more rows]
[truncated: 4 more columns]

## Sheet: HierarchicalClustering (Fig 5b)
Cluster ID	Z(row):Wt C26 3	Z(row):Wt C26 1	Z(row):Wt C26 2	Z(row):Akt C26 2	Z(row):Akt C26 1	Z(row):Akt C26 3	Z(row):Akt Sham 3	Z(row):Akt Sham 1	Z(row):Akt Sham 2	Z(row):Wt Sham 2	Z(row):Wt Sham 1	Z(row):Wt Sham 3	Raptor Sham 1	Raptor Sham 2	Raptor Sham 3	Raptor C26 1	Raptor C26 2	Raptor C26 3	Wt Sham 1	Wt Sham 2	Wt Sham 3	Wt C26 1	Wt C26 2	Wt C26 3	Akt Sham 1	Akt Sham 2	Akt Sham 3	Akt C26 1	Akt C26 2	Akt C26 3	ENSEMBL	Gene Name	C: GOBP name	C: GOMF name	C: GOCC name	Uniprot ID	-Log Two-way ANOVA p value Genotype (Raptor WT)	-Log Two-way ANOVA p value Treatment (Raptor WT)	-Log Two-way ANOVA p value Interaction (Raptor WT)	-Log Two-way ANOVA p value Genotype (AKT WT)	-Log Two-way ANOVA p value Treatment (AKT WT)	-Log Two-way ANOVA p value Interaction (AKT WT)	IC Cluster Index	IC Data Index
[truncated: 160 more rows]

[truncated: 1 more sheets: Description]
